# Supplementary material for: Dichloridobis{6-methyl-2-[(trimethyl­silyl)amino]pyridine-κN 1}cobalt(II)
Source: Acta Crystallogr Sect E Struct Rep Online. 2009 Jul 22;65(Pt 8):m957. doi: 10.1107/S1600536809027937 (PMC2977306; doi:10.1107/S1600536809027937)
Supplement: Supplementary file 1 [file e-65-0m957-sup1.cif]

##############################################################################
###                                                                        ###
###        Electronic paper (Acta Crystallographica Section E)             ###
###                                                                        ###
##############################################################################
#                                                                            #
# This CIF contains the data in a paper accepted for publication in Acta     #
# Crystallographica Section E. It conforms to the requirements of Notes      #
# for Authors for Section E, and has been peer reviewed under the auspices   #
# of the IUCr Commission on Journals.                                        #
#                                                                            #
# Full details of the Crystallographic Information File format               #
# are given in the paper "The Crystallographic Information File (CIF):       #
# a New Standard Archive File for Crystallography" by S. R. Hall, F. H.      #
# Allen and I. D. Brown [Acta Cryst. (1991), A47, 655-685].                  #
#                                                                            #
# The current version of the core CIF dictionary is obtainable from          #
# ftp://ftp.iucr.org/pub/cif_core.dic. The current version number is 2.4.    #
#                                                                            #
# Software is freely available for graphical display of the structure(s) in  #
# this CIF.  For information consult the CIF home page http://www.iucr.org/  #
# cif/home.html                                                              #
#                                                                            #
# This file may be used for bona fide research purposes within the           #
# scientific community so long as proper attribution is given to the journal # 
# article from which it was obtained.                                        #
#                                                                            #
##############################################################################
                                             
data_I
_audit_creation_method     SHELXL-97
_chemical_name_systematic
;
Dichloridobis{6-methyl-2-[(trimethylsilyl)amino]pyridine-
\k<i>N</i>^1^}cobalt(II)
;
_chemical_name_common     ?
_chemical_formula_moiety     'C18 H32 Cl2 Co N4 Si2'
_chemical_formula_sum     'C18 H32 Cl2 Co N4 Si2'
_chemical_formula_iupac     '[Co Cl2 (C9 H16 N2 Si)2]'
_chemical_formula_weight     490.49
_chemical_melting_point     ?
_symmetry_cell_setting     monoclinic
_symmetry_space_group_name_H-M     'C 2/c'
_symmetry_space_group_name_Hall     '-C 2yc'
loop_
    _symmetry_equiv_pos_as_xyz
    'x, y, z'
    '-x, y, -z+1/2'
    'x+1/2, y+1/2, z'
    '-x+1/2, y+1/2, -z+1/2'
    '-x, -y, -z'
    'x, -y, z-1/2'
    '-x+1/2, -y+1/2, -z'
    'x+1/2, -y+1/2, z-1/2'
_cell_length_a     14.817(3)
_cell_length_b     12.554(4)
_cell_length_c     14.886(2)
_cell_angle_alpha     90.00
_cell_angle_beta     114.09(2)
_cell_angle_gamma     90.00
_cell_volume     2527.8(10)
_cell_formula_units_Z     4
_cell_measurement_reflns_used     2926
_cell_measurement_theta_min     2.227
_cell_measurement_theta_max     260639
_cell_measurement_temperature     213(2)
_exptl_crystal_description     block
_exptl_crystal_colour     blue
_exptl_crystal_size_max     0.30
_exptl_crystal_size_mid     0.30
_exptl_crystal_size_min     0.20
_exptl_crystal_density_diffrn     1.289
_exptl_crystal_density_meas     ?
_exptl_crystal_density_method     'not measured'
_exptl_crystal_F_000     1028
_exptl_absorpt_coefficient_mu     0.996
_exptl_absorpt_correction_type     multi-scan
_exptl_absorpt_process_details     '(SADABS; Sheldrick, 2004)'
_exptl_absorpt_correction_T_min     0.7544
_exptl_absorpt_correction_T_max     0.8257
_exptl_special_details
;
;
_diffrn_ambient_temperature     213(2)
_diffrn_radiation_type     MoK\a
_diffrn_radiation_wavelength     0.71073
_diffrn_radiation_source     'fine-focus sealed tube'
_diffrn_radiation_monochromator     graphite
_diffrn_measurement_device_type     'Bruker SMART APEX CCD area-detector'
_diffrn_measurement_method     '\f and \w'
_diffrn_detector_area_resol_mean     ?
_diffrn_reflns_number     5113
_diffrn_reflns_av_R_equivalents     0.0197
_diffrn_reflns_av_sigmaI/netI     0.0262
_diffrn_reflns_theta_min     2.21
_diffrn_reflns_theta_max     25.00
_diffrn_reflns_theta_full     25.00
_diffrn_measured_fraction_theta_max     0.997
_diffrn_measured_fraction_theta_full     0.997
_diffrn_reflns_limit_h_min     -13
_diffrn_reflns_limit_h_max     17
_diffrn_reflns_limit_k_min     -14
_diffrn_reflns_limit_k_max     13
_diffrn_reflns_limit_l_min     -17
_diffrn_reflns_limit_l_max     17
_diffrn_standards_number     ?
_diffrn_standards_interval_count     ?
_diffrn_standards_interval_time     ?
_diffrn_standards_decay_%     0
_refine_special_details
;
Refinement of <i>F</i>^2^ against ALL reflections. The weighted <i>R</i>-factor
<i>wR</i> and goodness of fit <i>S</i> are based on <i>F</i>^2^, conventional
<i>R</i>-factors <i>R</i> are based on <i>F</i>, with <i>F</i> set to zero for
negative <i>F</i>^2^. The threshold expression of <i>F</i>^2^ >
\s(<i>F</i>^2^) is used only for calculating <i>R</i>-factors(gt) <i>etc</i>.
and is not relevant to the choice of reflections for refinement.
<i>R</i>-factors based on <i>F</i>^2^ are statistically about twice as large
as those based on <i>F</i>, and <i>R</i>- factors based on ALL data will be
even larger.
;
_reflns_number_total     2224
_reflns_number_gt     1905
_reflns_threshold_expression     I>2\s(I)
_refine_ls_structure_factor_coef     Fsqd
_refine_ls_matrix_type     full
_refine_ls_R_factor_all     0.0386
_refine_ls_R_factor_gt     0.0334
_refine_ls_wR_factor_gt     0.0869
_refine_ls_wR_factor_ref     0.0893
_refine_ls_goodness_of_fit_ref     1.024
_refine_ls_restrained_S_all     1.024
_refine_ls_number_reflns     2224
_refine_ls_number_parameters     127
_refine_ls_number_restraints     0
_refine_ls_hydrogen_treatment     constr
_refine_ls_weighting_scheme     calc
_refine_ls_weighting_details
                 'calc w=1/[\s^2^(Fo^2^)+(0.0559P)^2^] where P=(Fo^2^+2Fc^2^)/3'
_atom_sites_solution_hydrogens     'geom and difmap'
_atom_sites_solution_primary     direct
_atom_sites_solution_secondary     difmap
_refine_ls_shift/su_max     0.001
_refine_ls_shift/su_mean     0.000
_refine_diff_density_max     0.474
_refine_diff_density_min     -0.195
_refine_ls_extinction_method     none
_refine_ls_extinction_coef     ?
loop_
    _atom_type_symbol
    _atom_type_description
    _atom_type_scat_dispersion_real
    _atom_type_scat_dispersion_imag
    _atom_type_scat_source
    'C' 'C' 0.0033 0.0016
                         'International Tables Vol C Tables 4.2.6.8 and 6.1.1.4'
    'H' 'H' 0.0000 0.0000
                         'International Tables Vol C Tables 4.2.6.8 and 6.1.1.4'
    'N' 'N' 0.0061 0.0033
                         'International Tables Vol C Tables 4.2.6.8 and 6.1.1.4'
    'Si' 'Si' 0.0817 0.0704
                         'International Tables Vol C Tables 4.2.6.8 and 6.1.1.4'
    'Co' 'Co' 0.3494 0.9721
                         'International Tables Vol C Tables 4.2.6.8 and 6.1.1.4'
    'Cl' 'Cl' 0.1484 0.1585
                         'International Tables Vol C Tables 4.2.6.8 and 6.1.1.4'
_computing_data_collection     'SMART (Bruker, 1996)'
_computing_cell_refinement     'SAINT (Bruker, 1996)'
_computing_data_reduction     'SAINT (Bruker, 1996)'
_computing_structure_solution     'SHELXS97 (Sheldrick, 2008)'
_computing_structure_refinement     'SHELXL97 (Sheldrick, 2008)'
_computing_molecular_graphics     'SHELXL97 (Sheldrick, 2008)'
_computing_publication_material     'SHELXTL (Sheldrick, 2008)'
loop_
    _atom_site_type_symbol
    _atom_site_label
    _atom_site_fract_x
    _atom_site_fract_y
    _atom_site_fract_z
    _atom_site_U_iso_or_equiv
    _atom_site_adp_type
    _atom_site_calc_flag
    _atom_site_refinement_flags
    _atom_site_occupancy
    _atom_site_disorder_assembly
    _atom_site_disorder_group
    Co Co1 0.0000 0.78913(3) 0.2500 0.03732(16) Uani d S 1 . .
    Cl Cl1 0.10398(5) 0.89853(5) 0.21598(5) 0.0592(2) Uani d . 1 . .
    Si Si1 0.00558(5) 0.75476(5) 0.57526(5) 0.04150(19) Uani d . 1 . .
    N N1 0.09602(12) 0.69403(12) 0.36153(13) 0.0331(4) Uani d . 1 . .
    N N2 0.04259(13) 0.76380(14) 0.47782(13) 0.0407(5) Uani d . 1 . .
    H H2A 0.0166 0.8153 0.4373 0.049 Uiso calc R 1 . .
    C C1 0.10695(15) 0.70085(15) 0.45668(16) 0.0352(5) Uani d . 1 . .
    C C2 0.18218(15) 0.64481(17) 0.53209(16) 0.0396(5) Uani d . 1 . .
    H H2B 0.1894 0.6512 0.5969 0.048 Uiso calc R 1 . .
    C C3 0.24442(16) 0.58107(17) 0.50937(17) 0.0437(6) Uani d . 1 . .
    H H3A 0.2952 0.5446 0.5588 0.052 Uiso calc R 1 . .
    C C4 0.23132(16) 0.57104(17) 0.41187(17) 0.0422(5) Uani d . 1 . .
    H H4A 0.2723 0.5262 0.3955 0.051 Uiso calc R 1 . .
    C C5 0.15804(15) 0.62725(17) 0.34001(16) 0.0372(5) Uani d . 1 . .
    C C6 0.14102(18) 0.6165(2) 0.23377(17) 0.0514(6) Uani d . 1 . .
    H H6A 0.1861 0.5649 0.2278 0.077 Uiso calc R 1 . .
    H H6B 0.1518 0.6841 0.2096 0.077 Uiso calc R 1 . .
    H H6C 0.0743 0.5936 0.1960 0.077 Uiso calc R 1 . .
    C C7 0.1062(2) 0.7875(2) 0.69626(19) 0.0632(7) Uani d . 1 . .
    H H7A 0.1575 0.7349 0.7127 0.095 Uiso calc R 1 . .
    H H7B 0.0804 0.7883 0.7458 0.095 Uiso calc R 1 . .
    H H7C 0.1329 0.8564 0.6929 0.095 Uiso calc R 1 . .
    C C8 -0.0395(2) 0.6186(2) 0.5781(2) 0.0780(9) Uani d . 1 . .
    H H8A -0.0910 0.6017 0.5152 0.117 Uiso calc R 1 . .
    H H8B -0.0651 0.6141 0.6278 0.117 Uiso calc R 1 . .
    H H8C 0.0140 0.5690 0.5930 0.117 Uiso calc R 1 . .
    C C9 -0.0937(2) 0.8548(3) 0.5436(2) 0.0819(10) Uani d . 1 . .
    H H9A -0.0685 0.9234 0.5370 0.123 Uiso calc R 1 . .
    H H9B -0.1174 0.8574 0.5947 0.123 Uiso calc R 1 . .
    H H9C -0.1470 0.8356 0.4826 0.123 Uiso calc R 1 . .
loop_
    _atom_site_aniso_label
    _atom_site_aniso_U_11
    _atom_site_aniso_U_22
    _atom_site_aniso_U_33
    _atom_site_aniso_U_12
    _atom_site_aniso_U_13
    _atom_site_aniso_U_23
    Co1 0.0405(3) 0.0364(3) 0.0298(3) 0.000 0.00890(19) 0.000
    Cl1 0.0730(5) 0.0549(4) 0.0429(4) -0.0265(3) 0.0167(3) -0.0029(3)
    Si1 0.0433(4) 0.0439(4) 0.0383(4) 0.0058(3) 0.0177(3) 0.0030(3)
    N1 0.0311(9) 0.0327(9) 0.0327(10) -0.0001(7) 0.0102(8) -0.0018(7)
    N2 0.0481(11) 0.0398(10) 0.0331(11) 0.0132(8) 0.0156(9) 0.0061(8)
    C1 0.0363(12) 0.0312(11) 0.0356(12) -0.0039(9) 0.0123(10) -0.0017(9)
    C2 0.0403(12) 0.0419(12) 0.0334(12) 0.0002(10) 0.0117(10) 0.0041(10)
    C3 0.0363(12) 0.0412(12) 0.0473(15) 0.0044(10) 0.0107(11) 0.0063(11)
    C4 0.0353(12) 0.0425(12) 0.0484(14) 0.0032(10) 0.0168(11) -0.0012(11)
    C5 0.0330(11) 0.0380(11) 0.0398(13) -0.0046(9) 0.0142(10) -0.0061(10)
    C6 0.0444(13) 0.0660(16) 0.0431(14) 0.0052(12) 0.0170(11) -0.0104(12)
    C7 0.0665(18) 0.0831(19) 0.0421(16) -0.0077(15) 0.0243(14) -0.0082(14)
    C8 0.091(2) 0.0630(18) 0.094(3) -0.0211(17) 0.0524(19) -0.0041(17)
    C9 0.088(2) 0.102(2) 0.071(2) 0.049(2) 0.0480(18) 0.0261(19)
_geom_special_details
;
All e.s.d.'s (except the e.s.d. in the dihedral angle between two l.s. planes)
are estimated using the full covariance matrix. The cell e.s.d.'s are taken
into account individually in the estimation of e.s.d.'s in distances, angles
and torsion angles; correlations between e.s.d.'s in cell parameters are only
used when they are defined by crystal symmetry. An approximate (isotropic)
treatment of cell e.s.d.'s is used for estimating e.s.d.'s involving l.s.
planes.
;
loop_
    _geom_bond_atom_site_label_1
    _geom_bond_atom_site_label_2
    _geom_bond_site_symmetry_2
    _geom_bond_distance
    _geom_bond_publ_flag
    Co1 N1 2 2.0681(17) ?
    Co1 N1 . 2.0681(17) ?
    Co1 Cl1 . 2.2701(7) ?
    Co1 Cl1 2 2.2701(7) ?
    Si1 N2 . 1.7512(19) ?
    Si1 C9 . 1.843(3) ?
    Si1 C8 . 1.843(3) ?
    Si1 C7 . 1.856(3) ?
    N1 C1 . 1.361(3) ?
    N1 C5 . 1.375(3) ?
    N2 C1 . 1.370(3) ?
    N2 H2A . 0.8600 ?
    C1 C2 . 1.406(3) ?
    C2 C3 . 1.364(3) ?
    C2 H2B . 0.9300 ?
    C3 C4 . 1.389(3) ?
    C3 H3A . 0.9300 ?
    C4 C5 . 1.369(3) ?
    C4 H4A . 0.9300 ?
    C5 C6 . 1.503(3) ?
    C6 H6A . 0.9600 ?
    C6 H6B . 0.9600 ?
    C6 H6C . 0.9600 ?
    C7 H7A . 0.9600 ?
    C7 H7B . 0.9600 ?
    C7 H7C . 0.9600 ?
    C8 H8A . 0.9600 ?
    C8 H8B . 0.9600 ?
    C8 H8C . 0.9600 ?
    C9 H9A . 0.9600 ?
    C9 H9B . 0.9600 ?
    C9 H9C . 0.9600 ?
loop_
    _geom_angle_atom_site_label_1
    _geom_angle_atom_site_label_2
    _geom_angle_atom_site_label_3
    _geom_angle_site_symmetry_1
    _geom_angle_site_symmetry_3
    _geom_angle
    _geom_angle_publ_flag
    N1 Co1 N1 2 . 109.49(9) ?
    N1 Co1 Cl1 2 . 118.51(5) ?
    N1 Co1 Cl1 . . 102.78(5) ?
    N1 Co1 Cl1 2 2 102.78(5) ?
    N1 Co1 Cl1 . 2 118.51(5) ?
    Cl1 Co1 Cl1 . 2 105.54(4) ?
    N2 Si1 C9 . . 103.38(11) ?
    N2 Si1 C8 . . 108.58(12) ?
    C9 Si1 C8 . . 112.25(15) ?
    N2 Si1 C7 . . 112.97(11) ?
    C9 Si1 C7 . . 109.78(14) ?
    C8 Si1 C7 . . 109.78(14) ?
    C1 N1 C5 . . 118.28(17) ?
    C1 N1 Co1 . . 123.35(13) ?
    C5 N1 Co1 . . 118.11(14) ?
    C1 N2 Si1 . . 129.45(15) ?
    C1 N2 H2A . . 115.3 ?
    Si1 N2 H2A . . 115.3 ?
    N1 C1 N2 . . 118.49(19) ?
    N1 C1 C2 . . 121.22(19) ?
    N2 C1 C2 . . 120.3(2) ?
    C3 C2 C1 . . 119.5(2) ?
    C3 C2 H2B . . 120.3 ?
    C1 C2 H2B . . 120.3 ?
    C2 C3 C4 . . 119.5(2) ?
    C2 C3 H3A . . 120.3 ?
    C4 C3 H3A . . 120.3 ?
    C5 C4 C3 . . 119.9(2) ?
    C5 C4 H4A . . 120.1 ?
    C3 C4 H4A . . 120.1 ?
    C4 C5 N1 . . 121.7(2) ?
    C4 C5 C6 . . 121.01(19) ?
    N1 C5 C6 . . 117.33(19) ?
    C5 C6 H6A . . 109.5 ?
    C5 C6 H6B . . 109.5 ?
    H6A C6 H6B . . 109.5 ?
    C5 C6 H6C . . 109.5 ?
    H6A C6 H6C . . 109.5 ?
    H6B C6 H6C . . 109.5 ?
    Si1 C7 H7A . . 109.5 ?
    Si1 C7 H7B . . 109.5 ?
    H7A C7 H7B . . 109.5 ?
    Si1 C7 H7C . . 109.5 ?
    H7A C7 H7C . . 109.5 ?
    H7B C7 H7C . . 109.5 ?
    Si1 C8 H8A . . 109.5 ?
    Si1 C8 H8B . . 109.5 ?
    H8A C8 H8B . . 109.5 ?
    Si1 C8 H8C . . 109.5 ?
    H8A C8 H8C . . 109.5 ?
    H8B C8 H8C . . 109.5 ?
    Si1 C9 H9A . . 109.5 ?
    Si1 C9 H9B . . 109.5 ?
    H9A C9 H9B . . 109.5 ?
    Si1 C9 H9C . . 109.5 ?
    H9A C9 H9C . . 109.5 ?
    H9B C9 H9C . . 109.5 ?
loop_
    _geom_torsion_atom_site_label_1
    _geom_torsion_atom_site_label_2
    _geom_torsion_atom_site_label_3
    _geom_torsion_atom_site_label_4
    _geom_torsion_site_symmetry_1
    _geom_torsion_site_symmetry_2
    _geom_torsion_site_symmetry_3
    _geom_torsion_site_symmetry_4
    _geom_torsion
    _geom_torsion_publ_flag
    N1 Co1 N1 C1 2 . . . -123.88(16) ?
    Cl1 Co1 N1 C1 . . . . 109.30(15) ?
    Cl1 Co1 N1 C1 2 . . . -6.54(17) ?
    N1 Co1 N1 C5 2 . . . 62.03(13) ?
    Cl1 Co1 N1 C5 . . . . -64.80(14) ?
    Cl1 Co1 N1 C5 2 . . . 179.37(12) ?
    C9 Si1 N2 C1 . . . . -172.5(2) ?
    C8 Si1 N2 C1 . . . . -53.1(2) ?
    C7 Si1 N2 C1 . . . . 68.9(2) ?
    C5 N1 C1 N2 . . . . -177.26(17) ?
    Co1 N1 C1 N2 . . . . 8.7(2) ?
    C5 N1 C1 C2 . . . . 2.6(3) ?
    Co1 N1 C1 C2 . . . . -171.44(14) ?
    Si1 N2 C1 N1 . . . . 154.07(16) ?
    Si1 N2 C1 C2 . . . . -25.8(3) ?
    N1 C1 C2 C3 . . . . -1.1(3) ?
    N2 C1 C2 C3 . . . . 178.84(19) ?
    C1 C2 C3 C4 . . . . -1.2(3) ?
    C2 C3 C4 C5 . . . . 1.8(3) ?
    C3 C4 C5 N1 . . . . -0.1(3) ?
    C3 C4 C5 C6 . . . . -178.9(2) ?
    C1 N1 C5 C4 . . . . -2.0(3) ?
    Co1 N1 C5 C4 . . . . 172.35(15) ?
    C1 N1 C5 C6 . . . . 176.76(19) ?
    Co1 N1 C5 C6 . . . . -8.8(2) ?
loop_
    _geom_hbond_atom_site_label_D
    _geom_hbond_atom_site_label_H
    _geom_hbond_atom_site_label_A
    _geom_hbond_site_symmetry_A
    _geom_hbond_distance_DH
    _geom_hbond_distance_HA
    _geom_hbond_distance_DA
    _geom_hbond_angle_DHA
    N2 H2A Cl1 2 0.86 2.48 3.284(2) 155.4
data_global
_journal_date_recd_electronic     2009-07-07
_journal_date_accepted     2009-07-16
_journal_name_full     'Acta Crystallographica, Section E'
_journal_year     2009
_journal_volume     65
_journal_issue      8
_journal_page_first     m957
_journal_page_last     m957
_journal_paper_category     QM
_journal_coeditor_code     FK2001
_publ_contact_author_name     'Xia Chen'
_publ_contact_author_address
;
School of Chemistry and Chemical Engineering, Shanxi University,
Taiyuan 030006, People's Republic of China
;
_publ_contact_author_email     'chenxia@sxu.edu.cn'
_publ_contact_author_fax     '86-351-701168'
_publ_contact_author_phone     '86-351-7010722'
_publ_section_title
;\
Dichloridobis{6-methyl-2-[(trimethylsilyl)amino]pyridine-\k<i>N</i>^1^}\
cobalt(II)
;
loop_
    _publ_author_name
    _publ_author_footnote
    _publ_author_address
    'Xue, Xiaoyan' .
;
School of Chemistry and Chemical Engineering, Shanxi University,
Taiyuan 030006, People's Republic of China
;
    'Chen, Xia' .
;
School of Chemistry and Chemical Engineering, Shanxi University,
Taiyuan 030006, People's Republic of China
;
    'Tong, Hongbo' .
;
Institute of Applied Chemistry, Shanxi University,
Taiyuan 030006, People's Republic of China
;
