# Supplementary material for: Dichloridobis{6-methyl-2-[(trimethyl­silyl)amino]pyridine-κN 1}cobalt(II)
Source: Acta Crystallogr Sect E Struct Rep Online. 2009 Jul 22;65(Pt 8):m957. doi: 10.1107/S1600536809027937 (PMC2977306; doi:10.1107/S1600536809027937)
Supplement: Supplementary file 2 [file e-65-0m957-Isup2.hkl]

# 
# h,k,l, Fc-squared, Fo-squared, sigma(Fo-squared) and status flag 
# 
data_I
_shelx_title ' s039p in C2/c' 
_shelx_refln_list_code          4 
_shelx_F_calc_maximum      310.24 
_exptl_crystal_F_000      1028.00 
_reflns_d_resolution_high  0.8408 
 
loop_ 
 _symmetry_equiv_pos_as_xyz 
 'x, y, z' 
 '-x, y, -z+1/2' 
 'x+1/2, y+1/2, z' 
 '-x+1/2, y+1/2, -z+1/2' 
 '-x, -y, -z' 
 'x, -y, z-1/2' 
 '-x+1/2, -y+1/2, -z' 
 'x+1/2, -y+1/2, z-1/2' 
 
_cell_length_a    14.8168 
_cell_length_b    12.5543 
_cell_length_c    14.8862 
_cell_angle_alpha  90.000 
_cell_angle_beta  114.092 
_cell_angle_gamma  90.000 
 
_shelx_F_squared_multiplier     1.000 
 
loop_ 
 _refln_index_h 
 _refln_index_k 
 _refln_index_l 
 _refln_F_squared_calc 
 _refln_F_squared_meas 
 _refln_F_squared_sigma 
 _refln_observed_status 
   2   0   0    55699.32    59894.81    283.51 o 
   4   0   0       16.93       26.13      6.77 o 
   6   0   0      815.14      785.70     30.00 o 
   8   0   0    21486.16    22116.57    182.88 o 
  10   0   0    10316.90    10689.14    144.17 o 
  12   0   0     4467.47     4523.56    104.50 o 
  14   0   0        6.60       -0.97     23.22 o 
   1   1   0      762.90      931.99     14.52 o 
   3   1   0     3451.43     3671.26     48.86 o 
   5   1   0     6406.99     7047.81     57.13 o 
   7   1   0        4.42        2.90      4.79 o 
   9   1   0     1866.07     1810.31     40.02 o 
  11   1   0     1129.93     1085.57     35.23 o 
  13   1   0      117.47      145.53     27.34 o 
  15   1   0       60.25       46.45     33.87 o 
   0   2   0    77601.31    82689.70    291.25 o 
   2   2   0    75047.77    80375.10    316.12 o 
   4   2   0     4616.63     4449.43     38.65 o 
   6   2   0    14783.45    15525.15     90.99 o 
   8   2   0     6788.73     6912.69     71.16 o 
  10   2   0     7097.39     7409.35     86.69 o 
  12   2   0     1564.01     1562.07     66.36 o 
  14   2   0      501.57      548.78     45.50 o 
   1   3   0     1918.16     1805.04     17.90 o 
   3   3   0    13204.27    13814.14     94.77 o 
   5   3   0      446.81      415.16     13.68 o 
   7   3   0     1308.46     1174.38     27.02 o 
   9   3   0     3255.23     3154.66     50.63 o 
  11   3   0      194.87      179.62     33.87 o 
  13   3   0      164.71      130.13     27.70 o 
  15   3   0      241.87      235.23     37.56 o 
   0   4   0     3704.35     3954.18     41.85 o 
   2   4   0    22052.23    23801.81     87.27 o 
   4   4   0    33076.39    35065.93    400.46 o 
   6   4   0     7496.15     7795.50    113.00 o 
   8   4   0     2375.19     2230.39     69.79 o 
  10   4   0     2192.41     2113.91     75.60 o 
  12   4   0      537.33      555.20     46.93 o 
  14   4   0      916.84      901.71     60.20 o 
   1   5   0     2802.22     2778.11     27.15 o 
   3   5   0     9107.13     8668.58    161.06 o 
   5   5   0    27717.06    30491.10    279.18 o 
   7   5   0     5100.16     4455.76     96.13 o 
   9   5   0       31.15       48.26     18.73 o 
  11   5   0      147.35      135.94     27.02 o 
  13   5   0     1457.93     1350.47     70.79 o 
  15   5   0      570.44      624.13     54.53 o 
   0   6   0    21623.67    23188.66    125.04 o 
   2   6   0     5137.57     5430.22     43.02 o 
   4   6   0     6513.33     7027.55     88.24 o 
   6   6   0       12.09       13.42      9.61 o 
   8   6   0     3521.54     3340.97     91.34 o 
  10   6   0      333.96      316.54     35.88 o 
  12   6   0      478.67      404.96     43.44 o 
  14   6   0       53.67       43.31     22.91 o 
   1   7   0     8237.40     8879.98     74.86 o 
   3   7   0     3753.11     3491.34     44.84 o 
   5   7   0     4886.90     5115.52    100.22 o 
   7   7   0     2990.50     3114.58     87.92 o 
   9   7   0        5.03       -3.36     12.95 o 
  11   7   0     1152.69      934.66     59.16 o 
  13   7   0      224.29      247.25     39.34 o 
   0   8   0     2177.32     2100.38     43.65 o 
   2   8   0     1903.53     1847.45     33.34 o 
   4   8   0        1.96        2.68      6.77 o 
   6   8   0     3604.04     3219.70     85.86 o 
   8   8   0       19.39       25.46     14.14 o 
  10   8   0       49.43       42.07     20.66 o 
  12   8   0       18.17       18.89     18.44 o 
   1   9   0     4438.96     4776.11     76.40 o 
   3   9   0     1308.01     1315.76     38.23 o 
   5   9   0      313.64      326.97     27.34 o 
   7   9   0      247.04      214.43     25.46 o 
   9   9   0     2080.44     2030.82     68.50 o 
  11   9   0      449.55      461.70     49.32 o 
   0  10   0     1762.03     1692.34     94.83 o 
   2  10   0      234.23      270.18     22.07 o 
   4  10   0     2005.82     1846.54     48.97 o 
   6  10   0     1660.30     1511.06     54.71 o 
   8  10   0      594.94      571.78     39.69 o 
  10  10   0      539.66      496.82     50.29 o 
   1  11   0      270.44      300.86     35.80 o 
   3  11   0     1385.31     1435.41     52.89 o 
   5  11   0      440.60      426.46     28.72 o 
   7  11   0      152.94      164.49     21.93 o 
   9  11   0      241.73      233.04     31.91 o 
   0  12   0      201.84      208.04     46.45 o 
   2  12   0      101.13      118.17     27.70 o 
   4  12   0      494.77      481.81     36.47 o 
   6  12   0      269.67      281.70     32.35 o 
   8  12   0       20.29       35.70     16.51 o 
   1  13   0      485.70      442.93     46.45 o 
   3  13   0      171.28      147.87     31.13 o 
   5  13   0       40.81       38.49     18.60 o 
   7  13   0        9.26       23.17     13.61 o 
   0  14   0        5.13       27.09     29.03 o 
   2  14   0      126.21      145.20     33.18 o 
   4  14   0      241.59      287.27     54.67 o 
 -15   1   1        2.85        6.77     24.19 o 
 -13   1   1     1843.38     1911.98     97.24 o 
 -11   1   1     1532.53     1487.10     40.02 o 
  -9   1   1     4167.56     4123.86     58.14 o 
  -7   1   1     4140.84     4106.83     50.29 o 
  -5   1   1      541.33      518.84     15.38 o 
  -3   1   1      131.28      131.98      5.97 o 
  -1   1   1    57223.90    59722.30    265.31 o 
   1   1   1      317.15      461.79     10.08 o 
   3   1   1      187.29      181.82     12.58 o 
   5   1   1      924.06     1078.67     24.28 o 
   7   1   1      855.25      981.04     27.02 o 
   9   1   1      817.01      910.88     29.76 o 
  11   1   1      130.50      133.50     16.07 o 
  13   1   1       22.46       18.70     15.56 o 
 -16   2   1      585.90      628.06     51.19 o 
 -14   2   1      433.28      410.49     41.74 o 
 -12   2   1       28.81       43.72     18.44 o 
 -10   2   1     3643.68     3706.16     58.16 o 
  -8   2   1     4730.21     4949.76     58.50 o 
  -6   2   1      717.54      747.74     19.49 o 
  -4   2   1     8861.16     9437.84     49.90 o 
  -2   2   1      311.90      330.49     16.55 o 
   0   2   1      565.61      691.84     11.59 o 
   2   2   1    43332.68    47327.22    256.20 o 
   4   2   1       61.73       57.09      6.47 o 
   6   2   1      944.91      895.16     23.60 o 
   8   2   1      212.04      184.99     14.70 o 
  10   2   1     1580.50     1641.66     83.70 o 
  12   2   1      167.18      133.58     25.65 o 
  14   2   1       43.98       71.00     24.60 o 
 -15   3   1      458.40      443.72     46.15 o 
 -13   3   1      187.37      197.43     31.38 o 
 -11   3   1     2037.95     2154.95     75.25 o 
  -9   3   1      351.66      358.25     18.44 o 
  -7   3   1     1017.00     1011.09     23.92 o 
  -5   3   1    13727.72    15270.71     82.34 o 
  -3   3   1    96250.98   105691.27    572.53 o 
  -1   3   1     6574.45     7115.59     54.28 o 
   1   3   1     1539.58     1344.72     15.83 o 
   3   3   1     2882.97     2895.67     31.79 o 
   5   3   1     3730.93     3507.40     40.21 o 
   7   3   1       56.55       41.63      8.21 o 
   9   3   1      102.44       79.88     14.42 o 
  11   3   1      679.90      635.86     44.10 o 
  13   3   1        1.55       -7.01     14.01 o 
  15   3   1       49.77       71.12     25.32 o 
 -14   4   1     1156.72     1123.38     64.99 o 
 -12   4   1       86.12       66.28     21.89 o 
 -10   4   1       69.53       72.00     20.18 o 
  -8   4   1     1399.87     1355.25     81.76 o 
  -6   4   1    18577.77    19306.79     84.15 o 
  -4   4   1    19064.48    19727.00    127.37 o 
  -2   4   1     1286.14     1415.73     16.81 o 
   0   4   1      679.79      729.59     13.83 o 
   2   4   1     2974.64     2993.77     35.33 o 
   4   4   1    16875.33    17545.96    128.86 o 
   6   4   1     3517.74     3463.89     52.25 o 
   8   4   1      204.23      249.17     28.39 o 
  10   4   1      369.37      343.96     36.60 o 
  12   4   1     1011.91     1117.99     61.89 o 
  14   4   1      438.39      490.76     49.60 o 
 -15   5   1        3.92      -14.20     16.74 o 
 -13   5   1       14.96       27.09     20.39 o 
 -11   5   1      204.64      226.52     31.81 o 
  -9   5   1      874.24      802.50     46.15 o 
  -7   5   1     2030.20     1992.71     52.14 o 
  -5   5   1     6461.54     7212.99     56.95 o 
  -3   5   1     2270.83     2553.78     27.79 o 
  -1   5   1      284.52      279.15      9.42 o 
   1   5   1     1859.42     1897.60     24.01 o 
   3   5   1        0.97        5.05      5.76 o 
   5   5   1     2834.19     2756.43     57.16 o 
   7   5   1      432.04      369.68     31.81 o 
   9   5   1     1014.60      985.16     52.31 o 
  11   5   1       49.55       44.99     19.84 o 
  13   5   1       22.58       12.94     17.66 o 
 -14   6   1     1165.80     1186.62     71.16 o 
 -12   6   1      918.51      961.40     58.83 o 
 -10   6   1      353.83      269.89     35.32 o 
  -8   6   1     1698.35     1664.90     52.31 o 
  -6   6   1    12362.27    12521.69    137.78 o 
  -4   6   1     4013.27     3944.20     40.81 o 
  -2   6   1     2142.04     2164.27     26.19 o 
   0   6   1       11.36       14.95      4.17 o 
   2   6   1      760.75      742.77     15.92 o 
   4   6   1    10077.51    10288.13    109.42 o 
   6   6   1     6572.33     6398.92    132.08 o 
   8   6   1        4.65       11.93     14.32 o 
  10   6   1       11.09       20.67     15.55 o 
  12   6   1      647.91      611.18     50.97 o 
  14   6   1     1114.76     1124.15     70.13 o 
 -13   7   1      127.82      163.61     33.05 o 
 -11   7   1      297.87      287.93     37.28 o 
  -9   7   1      453.44      420.99     31.27 o 
  -7   7   1      288.62      332.95     26.97 o 
  -5   7   1     2531.42     2146.84    102.01 o 
  -3   7   1     8236.80     8480.60     64.84 o 
  -1   7   1       15.65       30.40      5.29 o 
   1   7   1      239.20      236.71     10.63 o 
   3   7   1     1674.16     1641.24     39.27 o 
   5   7   1     4465.72     3896.00    130.13 o 
   7   7   1     1181.30     1187.97     47.10 o 
   9   7   1      621.17      646.19     46.83 o 
  11   7   1       51.53       46.61     22.45 o 
  13   7   1      187.59      187.92     36.56 o 
 -12   8   1      594.82      570.58     54.67 o 
 -10   8   1      954.98      942.67     58.47 o 
  -8   8   1     3177.47     3067.47     76.31 o 
  -6   8   1     1145.28     1160.63     44.21 o 
  -4   8   1      431.87      445.74     25.16 o 
  -2   8   1     3900.40     4056.91    129.60 o 
   0   8   1     4540.04     4718.05     46.51 o 
   2   8   1     2480.94     2636.27     47.11 o 
   4   8   1      370.19      344.44     31.69 o 
   6   8   1        9.17        3.84     10.42 o 
   8   8   1       77.48       76.90     22.23 o 
  10   8   1     1251.23     1047.79     62.85 o 
  12   8   1      172.19      209.04     36.93 o 
 -13   9   1      224.13      233.83     37.56 o 
 -11   9   1      927.82      928.58     62.22 o 
  -9   9   1     1531.63     1404.39     57.14 o 
  -7   9   1     1503.16     1479.55     53.26 o 
  -5   9   1      543.49      494.15     25.80 o 
  -3   9   1     1620.45     1622.88     41.56 o 
  -1   9   1     6892.79     7298.90     80.65 o 
   1   9   1     2976.01     2925.11     55.18 o 
   3   9   1     1524.88     1550.58     41.97 o 
   5   9   1        2.68       -5.00      9.46 o 
   7   9   1     2557.01     2355.40     68.94 o 
   9   9   1     1829.30     1883.91     81.66 o 
  11   9   1     1419.44     1579.91     81.41 o 
 -12  10   1       14.73       37.38     20.04 o 
 -10  10   1      884.08      779.61     47.28 o 
  -8  10   1      288.90      334.20     32.64 o 
  -6  10   1      715.98      718.50     33.47 o 
  -4  10   1     1826.32     1821.33     47.94 o 
  -2  10   1      725.65      657.60     33.97 o 
   0  10   1      281.98      256.39     31.13 o 
   2  10   1      125.99      155.65     16.75 o 
   4  10   1       96.36      107.36     17.04 o 
   6  10   1       69.66       72.93     18.60 o 
   8  10   1      410.75      378.49     34.99 o 
  10  10   1        0.91       -4.21     16.67 o 
 -11  11   1      588.26      561.79     65.31 o 
  -9  11   1      348.65      391.71     37.78 o 
  -7  11   1      679.87      669.27     35.12 o 
  -5  11   1       45.06       37.82     13.56 o 
  -3  11   1     1055.27     1024.32     44.68 o 
  -1  11   1     2791.41     2792.60     91.32 o 
   1  11   1     4744.10     5085.40    122.47 o 
   3  11   1        9.37       42.55     12.97 o 
   5  11   1      986.19      990.89     40.46 o 
   7  11   1     2885.81     2819.91     81.45 o 
   9  11   1     2244.72     2152.91     77.26 o 
  -8  12   1       70.38       86.20     19.82 o 
  -6  12   1       19.30       17.76     13.68 o 
  -4  12   1      964.55      867.74     44.98 o 
  -2  12   1       57.89       60.87     23.23 o 
   0  12   1      212.86      222.84     33.82 o 
   2  12   1       78.16       79.73     24.97 o 
   4  12   1       83.60       90.71     21.65 o 
   6  12   1      253.11      219.20     24.53 o 
   8  12   1       67.56       74.68     21.54 o 
  -7  13   1      517.48      633.29     44.83 o 
  -5  13   1     1032.23     1170.52     54.95 o 
  -3  13   1     1024.62     1006.73    117.08 o 
  -1  13   1      757.00      713.51     53.71 o 
   1  13   1       77.13      115.07     29.33 o 
   3  13   1      628.05      686.63     54.05 o 
   5  13   1     2573.71     2713.42    103.97 o 
   7  13   1     1239.02     1228.71     50.66 o 
  -4  14   1      183.08      262.01     39.92 o 
  -2  14   1       29.56       44.42     22.17 o 
   0  14   1      117.73      107.66     30.77 o 
   2  14   1      250.60      258.45     40.50 o 
   4  14   1      662.44      693.76     56.44 o 
 -14   0   2     1199.90     1233.70     86.12 o 
 -12   0   2       29.90       35.80     15.48 o 
 -10   0   2     2075.20     2192.59     62.89 o 
  -8   0   2     3090.72     3005.38     64.83 o 
  -6   0   2     4117.36     3700.13     60.96 o 
  -4   0   2    12415.73    13811.61     97.73 o 
  -2   0   2    11823.98    13018.17     78.38 o 
   0   0   2      137.98      241.90     15.48 o 
   2   0   2      480.98      602.82     29.03 o 
   4   0   2    18343.08    19160.54    139.34 o 
   6   0   2      287.18      293.18     22.25 o 
   8   0   2     3725.66     3693.35     81.28 o 
  10   0   2     2507.10     2473.20     74.51 o 
  12   0   2      880.66      860.20     50.32 o 
 -15   1   2      213.90      206.10     47.41 o 
 -13   1   2      254.62      273.56     26.65 o 
 -11   1   2      382.67      354.68     21.21 o 
  -9   1   2     1843.96     1792.42     38.30 o 
  -7   1   2      254.36      204.21     12.32 o 
  -5   1   2     1195.40     1235.82     22.55 o 
  -3   1   2      645.52      700.50     12.09 o 
  -1   1   2       31.18       41.02      3.51 o 
   1   1   2    21235.67    23695.71    158.69 o 
   3   1   2     1741.72     1929.94     32.52 o 
   5   1   2        4.22        4.47      4.41 o 
   7   1   2     1269.95     1335.05     32.84 o 
   9   1   2     2074.10     2120.76    186.75 o 
  11   1   2      546.53      513.05     27.37 o 
  13   1   2       17.07       -0.19     13.91 o 
 -16   2   2        8.78        3.04     16.26 o 
 -14   2   2      121.86      102.57     26.00 o 
 -12   2   2      697.22      664.34     34.29 o 
 -10   2   2       85.29       75.99     11.57 o 
  -8   2   2      156.26      151.46     11.96 o 
  -6   2   2       76.61      134.85      9.07 o 
  -4   2   2     9788.84    10346.12    153.15 o 
  -2   2   2       46.69       66.47      5.86 o 
   0   2   2      165.37      227.30      7.37 o 
   2   2   2     4065.83     4287.33     72.57 o 
   4   2   2      357.11      322.59     15.81 o 
   6   2   2     1825.88     1877.31     35.88 o 
   8   2   2     2656.50     2563.81     48.92 o 
  10   2   2      377.60      439.91     38.22 o 
  12   2   2      230.84      270.05     35.23 o 
  14   2   2      311.08      317.37     43.54 o 
 -15   3   2       19.32       31.61     33.38 o 
 -13   3   2      283.09      238.52     32.84 o 
 -11   3   2      826.35      792.75     46.53 o 
  -9   3   2     2439.02     2456.46     44.47 o 
  -7   3   2     2532.38     2553.41     36.37 o 
  -5   3   2     1798.00     1720.05     27.74 o 
  -3   3   2     2304.63     2658.14     31.60 o 
  -1   3   2     2058.65     1996.25     20.13 o 
   1   3   2    11206.79    11970.66     76.53 o 
   3   3   2     8981.30    10148.62     99.18 o 
   5   3   2      559.41      623.91     26.61 o 
   7   3   2       40.00       42.59      8.13 o 
   9   3   2     1562.83     1714.56     50.55 o 
  11   3   2     1543.14     1552.55     68.42 o 
  13   3   2       52.93       35.80     19.84 o 
 -16   4   2        8.05       12.58     18.58 o 
 -14   4   2      181.62      168.73     32.45 o 
 -12   4   2      517.65      508.19     48.86 o 
 -10   4   2       25.69       45.20     18.87 o 
  -8   4   2     3050.57     3009.30    111.27 o 
  -6   4   2      371.17      382.78     26.09 o 
  -4   4   2     3663.35     3549.95     40.79 o 
  -2   4   2     1625.29     1862.52     20.79 o 
   0   4   2     2896.71     3210.57     30.44 o 
   2   4   2     1097.38     1206.64     23.73 o 
   4   4   2     3669.62     3484.36     97.24 o 
   6   4   2      789.43      707.52     27.09 o 
   8   4   2       33.67       47.60     11.82 o 
  10   4   2       29.62       36.55     17.89 o 
  12   4   2       90.40      128.76     28.74 o 
  14   4   2      189.88      223.17     36.56 o 
 -15   5   2      531.58      510.47     52.34 o 
 -13   5   2      405.23      408.11     43.35 o 
 -11   5   2      181.96      218.75     46.45 o 
  -9   5   2     1100.11     1025.66     71.60 o 
  -7   5   2     7885.27     8370.65    156.20 o 
  -5   5   2     5037.14     5115.33     52.65 o 
  -3   5   2      895.72      662.81     12.62 o 
  -1   5   2      971.82      899.06     16.67 o 
   1   5   2      264.30      262.91      9.67 o 
   3   5   2     4282.64     4355.17     66.48 o 
   5   5   2     3948.95     4002.02     88.26 o 
   7   5   2     1997.14     1967.19     68.05 o 
   9   5   2       14.59       11.42     13.91 o 
  11   5   2      635.80      620.72     47.55 o 
  13   5   2      767.51      832.77     58.79 o 
 -14   6   2      351.10      404.00     47.19 o 
 -12   6   2      799.34      777.42     53.35 o 
 -10   6   2      698.35      649.82     46.45 o 
  -8   6   2       51.05       48.46     14.12 o 
  -6   6   2        0.20       -3.56      6.50 o 
  -4   6   2    19886.44    20890.43    102.23 o 
  -2   6   2     2199.28     2139.97     26.95 o 
   0   6   2       14.11        6.52      3.60 o 
   2   6   2      318.11      322.09     15.30 o 
   4   6   2     4008.42     4056.78     71.11 o 
   6   6   2     2237.73     2222.30     72.53 o 
   8   6   2      631.88      562.96     42.07 o 
  10   6   2      613.07      570.78     45.14 o 
  12   6   2      129.72      115.24     36.29 o 
 -13   7   2      233.00      196.72     35.68 o 
 -11   7   2      231.47      235.16     34.21 o 
  -9   7   2     5592.29     5502.66     99.99 o 
  -7   7   2     3888.59     3753.19     76.82 o 
  -5   7   2       74.07       60.13     12.98 o 
  -3   7   2      311.90      294.36     13.49 o 
  -1   7   2     1727.05     1593.04     25.65 o 
   1   7   2     9652.68    10050.36     80.96 o 
   3   7   2     2480.55     2322.94     56.40 o 
   5   7   2      294.22      310.06     25.61 o 
   7   7   2        8.30       14.61     13.91 o 
   9   7   2     1358.66     1370.08     67.69 o 
  11   7   2     1287.45     1257.29     70.38 o 
  13   7   2     1393.22     1447.16     80.02 o 
 -14   8   2      380.67      465.99     52.34 o 
 -12   8   2     1167.73     1206.00     68.74 o 
 -10   8   2     1669.53     1574.69     59.38 o 
  -8   8   2     1096.18      907.36     42.64 o 
  -6   8   2     1018.38     1004.77     40.92 o 
  -4   8   2     5123.65     5056.99     69.87 o 
  -2   8   2     7734.79     7735.90    227.37 o 
   0   8   2      531.64      453.88     18.23 o 
   2   8   2     2887.02     2835.76     43.84 o 
   4   8   2     3277.65     2961.25     67.31 o 
   6   8   2     2088.51     1951.92     59.56 o 
   8   8   2      202.09      167.09     30.96 o 
  10   8   2       34.05       28.48     20.76 o 
  12   8   2       16.64       28.53     20.91 o 
 -13   9   2      159.87      192.08     35.23 o 
 -11   9   2      294.36      243.87     38.15 o 
  -9   9   2     2019.92     1869.37     64.57 o 
  -7   9   2      534.70      495.65     32.70 o 
  -5   9   2        8.87        9.15      8.67 o 
  -3   9   2       39.78       33.79      9.30 o 
  -1   9   2     1188.25     1098.66     40.04 o 
   1   9   2     3989.77     3885.09     62.24 o 
   3   9   2     1818.84     1841.54     53.80 o 
   5   9   2      314.22      281.32     27.14 o 
   7   9   2      380.15      371.76     32.64 o 
   9   9   2     1729.90     1696.18     79.60 o 
  11   9   2     1100.75     1143.82     70.79 o 
 -12  10   2      744.76      717.60     57.36 o 
 -10  10   2     1658.01     1840.54     84.08 o 
  -8  10   2     1352.05     1504.92     49.30 o 
  -6  10   2     1263.74     1291.03     42.93 o 
  -4  10   2      403.23      434.93     25.38 o 
  -2  10   2     3310.76     3410.89    119.02 o 
   0  10   2     8282.69     8225.96    146.38 o 
   2  10   2     2940.80     2837.31     60.60 o 
   4  10   2      282.98      238.95     25.12 o 
   6  10   2      393.47      346.42     31.98 o 
   8  10   2      495.94      543.57     48.74 o 
  10  10   2     1230.65     1154.43     70.43 o 
 -11  11   2       44.26       13.04     17.33 o 
  -9  11   2      246.67      245.83     31.83 o 
  -7  11   2        0.66       -6.66     10.17 o 
  -5  11   2      931.53      976.77     38.09 o 
  -3  11   2      350.60      339.33     34.83 o 
  -1  11   2       33.28       28.15     18.73 o 
   1  11   2      398.21      421.94     41.39 o 
   3  11   2       23.67       34.26     13.05 o 
   5  11   2      433.36      437.37     30.44 o 
   7  11   2      707.67      656.81     42.63 o 
   9  11   2      147.69      178.70     36.22 o 
 -10  12   2       11.61       14.99     17.72 o 
  -8  12   2     1749.39     1758.06     57.69 o 
  -6  12   2     1570.40     1716.20     53.71 o 
  -4  12   2     2507.22     2721.35    134.98 o 
  -2  12   2     1606.79     1481.50     71.16 o 
   0  12   2     2242.57     2115.49     84.45 o 
   2  12   2      150.93      163.21     31.81 o 
   4  12   2     1095.12     1077.85     43.16 o 
   6  12   2     1282.96     1216.92     48.63 o 
   8  12   2     1081.13     1159.51     57.88 o 
  -7  13   2      136.32      156.62     28.12 o 
  -5  13   2        2.35        4.21     15.81 o 
  -3  13   2       28.23       31.01     20.86 o 
  -1  13   2       41.68       58.80     23.68 o 
   1  13   2      579.54      495.22     51.77 o 
   3  13   2      622.90      621.77     52.34 o 
   5  13   2      200.90      162.60     34.21 o 
  -6  14   2      749.01      815.70     91.92 o 
  -4  14   2     1286.67     1391.77     76.97 o 
  -2  14   2     1440.53     1510.98    102.57 o 
   0  14   2       29.54       39.15     22.04 o 
   2  14   2      731.53      826.36     61.40 o 
   4  14   2      997.00     1195.02     72.86 o 
 -15   1   3     3441.66     3824.95    157.72 o 
 -13   1   3     2420.46     2597.51     68.70 o 
 -11   1   3     3959.17     3923.52     72.09 o 
  -9   1   3     4281.73     4127.94     61.44 o 
  -7   1   3    11342.55    12041.51     83.76 o 
  -5   1   3    10139.67    10706.71     59.05 o 
  -3   1   3    27112.79    29325.39    125.40 o 
  -1   1   3    40685.79    43963.51    183.90 o 
   1   1   3    46279.21    47254.19    246.74 o 
   3   1   3    12133.55    11837.11     89.12 o 
   5   1   3    21249.17    22896.96    241.42 o 
   7   1   3    13981.35    14296.57    110.82 o 
   9   1   3     6283.92     6179.31     81.08 o 
  11   1   3     3904.61     3881.32     83.56 o 
  13   1   3     1127.05     1208.95     72.09 o 
 -16   2   3        0.73       23.92     20.86 o 
 -14   2   3      126.10      152.21     28.03 o 
 -12   2   3      516.44      487.69     33.38 o 
 -10   2   3     4408.98     4397.45     89.02 o 
  -8   2   3     4876.85     4783.10     56.12 o 
  -6   2   3     1518.78     1628.58     25.17 o 
  -4   2   3     2830.21     3024.03     28.86 o 
  -2   2   3      421.17      430.28     10.48 o 
   0   2   3     7680.14     8360.31     67.33 o 
   2   2   3     5237.17     5159.78     53.40 o 
   4   2   3      153.37      180.45     13.92 o 
   6   2   3     3380.19     3935.53     61.11 o 
   8   2   3     1759.71     1780.07     41.72 o 
  10   2   3     2335.76     2407.48     70.43 o 
  12   2   3      398.61      402.62     41.29 o 
  14   2   3       41.44       33.44     21.08 o 
 -15   3   3      808.04      811.19     55.76 o 
 -13   3   3     6290.85     6510.23    153.85 o 
 -11   3   3     2143.45     2066.90     54.65 o 
  -9   3   3     1597.20     1446.59     44.03 o 
  -7   3   3      289.17      241.92     11.16 o 
  -5   3   3    41167.39    44209.66    138.45 o 
  -3   3   3    26800.94    27907.87    223.88 o 
  -1   3   3     1277.50     1232.79     29.21 o 
   1   3   3     5243.97     6020.37     63.84 o 
   3   3   3    16924.50    17047.77    411.72 o 
   5   3   3    29138.08    30413.15    196.91 o 
   7   3   3    17098.86    17584.12    159.66 o 
   9   3   3     3204.22     3102.84     69.74 o 
  11   3   3      512.75      506.42     66.28 o 
  13   3   3      977.17     1074.41     64.99 o 
 -16   4   3       95.77      111.91     30.44 o 
 -14   4   3      231.36      263.36     37.63 o 
 -12   4   3     1544.61     1514.73     67.37 o 
 -10   4   3     1491.80     1340.38     58.14 o 
  -8   4   3     1109.50     1153.50     32.41 o 
  -6   4   3     1760.52     1677.64     32.82 o 
  -4   4   3     2293.99     1946.95     47.62 o 
  -2   4   3    18197.86    19893.56    136.59 o 
   0   4   3     1731.77     1929.64     30.73 o 
   2   4   3     2463.97     2597.58     33.90 o 
   4   4   3     2472.76     2081.70     78.38 o 
   6   4   3     6709.72     5463.72    107.06 o 
   8   4   3     2580.35     2449.53     59.78 o 
  10   4   3      768.67      695.16     47.88 o 
  12   4   3       29.99       23.22     18.81 o 
  14   4   3      257.71      315.74     43.04 o 
 -15   5   3      293.08      320.32     59.99 o 
 -13   5   3      697.73      722.86     52.63 o 
 -11   5   3     3541.85     3493.88     99.89 o 
  -9   5   3     1093.01      933.28     66.25 o 
  -7   5   3     4465.91     4291.05     55.60 o 
  -5   5   3     1447.24     1259.81     28.28 o 
  -3   5   3     7237.46     7503.82     46.99 o 
  -1   5   3      429.71      391.59     14.52 o 
   1   5   3     3249.19     3209.23     47.49 o 
   3   5   3    12981.63    13526.83    114.19 o 
   5   5   3     6885.04     6670.17    117.33 o 
   7   5   3     2810.55     2552.49     80.04 o 
   9   5   3     2002.14     1893.46    109.82 o 
  11   5   3      776.80      680.83     51.32 o 
  13   5   3      719.49      736.97     57.13 o 
 -14   6   3      621.32      565.33     52.94 o 
 -12   6   3      974.10      920.16     57.13 o 
 -10   6   3     1362.95     1258.50     49.08 o 
  -8   6   3     1420.29     1417.83     47.40 o 
  -6   6   3     1208.04     1092.65     38.03 o 
  -4   6   3     6256.05     5510.50     53.12 o 
  -2   6   3     7004.94     7347.16     79.33 o 
   0   6   3     7174.83     7648.88     57.42 o 
   2   6   3     1352.54     1150.48     21.04 o 
   4   6   3     6730.46     6547.70     93.66 o 
   6   6   3     7595.27     7839.19    171.75 o 
   8   6   3     1368.62     1257.20     61.85 o 
  10   6   3      124.24      100.20     26.18 o 
  12   6   3      449.16      474.25     52.73 o 
 -15   7   3       52.29       80.90     27.14 o 
 -13   7   3        9.89        6.64     17.44 o 
 -11   7   3      114.44       97.98     26.66 o 
  -9   7   3     2689.66     2539.93     90.32 o 
  -7   7   3     3381.87     3242.77     70.57 o 
  -5   7   3     1183.85     1328.25     35.21 o 
  -3   7   3      536.55      540.54     15.25 o 
  -1   7   3     4891.78     4875.95     46.37 o 
   1   7   3    14209.18    14493.58    103.51 o 
   3   7   3     2708.07     2314.57     94.18 o 
   5   7   3       30.77       38.00     14.10 o 
   7   7   3        2.49       29.64     24.19 o 
   9   7   3     1556.65     1425.17     70.79 o 
  11   7   3      962.91      896.52     61.92 o 
 -14   8   3       32.96       69.48     22.45 o 
 -12   8   3      264.78      309.34     41.72 o 
 -10   8   3     3233.44     3167.33     81.84 o 
  -8   8   3     2249.87     2204.26     63.29 o 
  -6   8   3      606.73      461.94     24.13 o 
  -4   8   3      171.09      135.66     14.34 o 
  -2   8   3      416.20      436.87     17.68 o 
   0   8   3     7541.81     7921.43    104.60 o 
   2   8   3     5913.88     5835.31     70.58 o 
   4   8   3     1437.78     1459.33     49.60 o 
   6   8   3      568.54      512.19     34.08 o 
   8   8   3      689.43      638.23     48.23 o 
  10   8   3     1217.62     1123.26     68.38 o 
  12   8   3      928.27      870.97     64.65 o 
 -13   9   3       58.43       79.69     26.61 o 
 -11   9   3       72.01       65.68     21.13 o 
  -9   9   3      275.42      203.31     26.73 o 
  -7   9   3      231.38      226.65     20.78 o 
  -5   9   3      122.16      128.46     15.70 o 
  -3   9   3       53.29       61.21     10.78 o 
  -1   9   3      822.05      808.01     29.00 o 
   1   9   3       28.14       34.37      8.58 o 
   3   9   3        1.81        3.27     11.37 o 
   5   9   3       96.95      104.01     20.29 o 
   7   9   3      522.56      502.57     45.02 o 
   9   9   3       32.18       34.04     22.23 o 
  11   9   3       95.02       99.20     28.36 o 
 -12  10   3      363.25      272.13     41.39 o 
 -10  10   3      225.63      250.46     31.47 o 
  -8  10   3      111.09      106.32     18.02 o 
  -6  10   3      935.25      884.43     36.94 o 
  -4  10   3      780.02      765.43     42.86 o 
  -2  10   3      603.60      580.12     32.52 o 
   0  10   3      166.88      171.35     20.62 o 
   2  10   3     1164.39     1107.60     38.63 o 
   4  10   3      276.34      324.33     29.23 o 
   6  10   3     1002.35      976.90     69.70 o 
   8  10   3     1159.84     1051.23     64.90 o 
  10  10   3      523.51      595.29     54.24 o 
 -11  11   3      603.28      540.39     44.89 o 
  -9  11   3       70.32       69.90     21.54 o 
  -7  11   3      424.95      398.40     28.79 o 
  -5  11   3      217.47      192.59     20.59 o 
  -3  11   3       43.25       42.20     15.81 o 
  -1  11   3      304.09      338.68     37.63 o 
   1  11   3       56.64       46.90     20.39 o 
   3  11   3       79.17       60.96     15.10 o 
   5  11   3       30.93       43.29     17.17 o 
   7  11   3       37.47       33.20     17.72 o 
   9  11   3       42.23       58.04     24.22 o 
 -10  12   3      127.93      115.93     26.26 o 
  -8  12   3       80.43       80.16     23.21 o 
  -6  12   3       68.13       59.35     19.68 o 
  -4  12   3     1164.72     1179.31     52.31 o 
  -2  12   3      464.27      502.54     45.02 o 
   0  12   3       52.06       22.61     18.58 o 
   2  12   3      113.95      102.50     28.03 o 
   4  12   3      940.37      901.86     41.10 o 
   6  12   3      687.72      669.95     43.13 o 
  -7  13   3        3.07        3.29     20.39 o 
  -5  13   3      497.64      510.70     58.54 o 
  -3  13   3      476.96      501.10     48.06 o 
  -1  13   3        9.15       24.50     21.77 o 
   1  13   3      216.33      193.38     34.89 o 
   3  13   3        1.84       21.54     20.66 o 
   5  13   3      247.32      255.67     31.78 o 
  -6  14   3       18.94        2.90     31.93 o 
  -4  14   3       71.55      118.27     42.09 o 
  -2  14   3        5.80       17.86     20.18 o 
   0  14   3        0.92       10.62     17.90 o 
   2  14   3        9.89       45.91     21.16 o 
 -16   0   4     2156.95     2638.66    134.50 o 
 -14   0   4       60.34       91.92     33.87 o 
 -12   0   4       34.96       35.80     14.51 o 
 -10   0   4       17.19       16.45     10.64 o 
  -8   0   4    19679.12    21798.23    173.20 o 
  -6   0   4     5888.64     5854.98     79.34 o 
  -4   0   4    17397.85    19974.07    148.53 o 
  -2   0   4    10612.78    12085.40     96.76 o 
   0   0   4    41500.75    41222.92    268.03 o 
   2   0   4    40116.25    42961.70    299.96 o 
   4   0   4     8160.23     8656.20    148.04 o 
   6   0   4      219.42      161.59     20.32 o 
   8   0   4       24.37       31.93     13.55 o 
  10   0   4     1829.50     1873.29     70.64 o 
  12   0   4      212.52      207.07     45.48 o 
 -17   1   4       27.20       58.06     37.74 o 
 -15   1   4       40.51       40.64     30.00 o 
 -13   1   4      166.74      156.33     21.30 o 
 -11   1   4      211.29      236.31     18.12 o 
  -9   1   4     4309.35     4393.01     82.73 o 
  -7   1   4      673.64      562.56     19.12 o 
  -5   1   4       17.83        9.87      3.51 o 
  -3   1   4     1953.35     1969.30     23.03 o 
  -1   1   4     1113.72     1038.98     24.15 o 
   1   1   4    14897.78    14992.81    117.00 o 
   3   1   4     5766.59     5723.64     80.03 o 
   5   1   4     1961.68     2113.84     46.53 o 
   7   1   4      380.57      313.19     19.84 o 
   9   1   4       28.65       42.49     11.96 o 
  11   1   4      346.54      345.75     30.59 o 
  13   1   4      222.22      185.78     45.48 o 
 -16   2   4      563.70      693.54     52.94 o 
 -14   2   4      961.19     1034.69     58.50 o 
 -12   2   4       34.87       42.67     13.19 o 
 -10   2   4      137.51      147.32     14.32 o 
  -8   2   4      558.82      532.96     19.70 o 
  -6   2   4     9156.72     9924.51     62.45 o 
  -4   2   4     2961.84     2895.94     36.97 o 
  -2   2   4     2498.25     2528.54    176.57 o 
   0   2   4     4243.53     4533.26     61.11 o 
   2   2   4     5675.32     5818.26     64.62 o 
   4   2   4     5128.78     5078.89     67.25 o 
   6   2   4     1124.22      978.91     33.25 o 
   8   2   4      243.24      218.88     18.44 o 
  10   2   4       41.15       39.67     14.49 o 
  12   2   4        2.17       12.11     17.06 o 
 -15   3   4       17.63        4.61     17.44 o 
 -13   3   4       23.67       44.34     23.22 o 
 -11   3   4      914.14      958.77     41.61 o 
  -9   3   4     3858.89     3927.88     67.11 o 
  -7   3   4     1827.78     1504.00     25.96 o 
  -5   3   4      484.21      490.43     14.07 o 
  -3   3   4      827.73      788.42     16.63 o 
  -1   3   4     1905.41     1917.03     40.41 o 
   1   3   4    21213.51    22691.70    337.69 o 
   3   3   4     4457.03     4315.50    136.92 o 
   5   3   4       76.16      113.69     21.29 o 
   7   3   4      127.14      130.98     18.02 o 
   9   3   4      432.14      457.61     29.71 o 
  11   3   4      386.91      355.01     39.67 o 
  13   3   4      313.44      287.61     40.67 o 
 -16   4   4       44.18       50.68     25.29 o 
 -14   4   4      375.94      402.19     43.41 o 
 -12   4   4      309.16      350.64     37.93 o 
 -10   4   4      155.23      167.59     20.32 o 
  -8   4   4     1307.27     1402.29     34.21 o 
  -6   4   4      783.86      925.21     25.38 o 
  -4   4   4    18547.70    21121.74    215.78 o 
  -2   4   4     7869.31     8369.54     57.55 o 
   0   4   4      346.10      338.75     12.47 o 
   2   4   4      247.36      333.31     16.80 o 
   4   4   4      149.52      110.62     18.87 o 
   6   4   4     2008.85     1889.48     89.99 o 
   8   4   4       71.49       60.69     14.80 o 
  10   4   4      659.82      603.76     92.89 o 
  12   4   4       59.81       65.39     24.52 o 
 -15   5   4      446.93      477.36     50.63 o 
 -13   5   4     1745.80     1832.94     80.02 o 
 -11   5   4     1000.85      993.27     54.72 o 
  -9   5   4       70.17       57.65     14.10 o 
  -7   5   4      213.49      194.26     14.58 o 
  -5   5   4     1374.31     1339.27     26.38 o 
  -3   5   4     9960.53    10475.03     60.40 o 
  -1   5   4     6009.98     5803.35     49.70 o 
   1   5   4      495.56      497.72     15.46 o 
   3   5   4      814.08      593.80     37.74 o 
   5   5   4     5172.93     5117.61    163.53 o 
   7   5   4     3155.78     3124.94     92.02 o 
   9   5   4      550.47      536.32     59.99 o 
  11   5   4       44.30       30.90     20.49 o 
  13   5   4       42.21       42.07     33.87 o 
 -14   6   4      146.67      127.72     31.38 o 
 -12   6   4        2.30       11.91     16.38 o 
 -10   6   4        7.34       12.69     12.63 o 
  -8   6   4      766.45      739.96     34.60 o 
  -6   6   4     2025.58     2053.41     35.40 o 
  -4   6   4      996.63      895.63     18.24 o 
  -2   6   4     1300.96     1176.32     22.61 o 
   0   6   4     2152.26     2199.87     50.98 o 
   2   6   4     2124.96     1981.00     49.16 o 
   4   6   4      209.32      178.59     24.28 o 
   6   6   4     1276.19     1206.91     58.14 o 
   8   6   4      186.33      164.21     29.76 o 
  10   6   4       61.06       48.83     23.60 o 
  12   6   4        0.06        0.88     14.32 o 
 -15   7   4      143.58      146.90     33.19 o 
 -13   7   4      541.38      606.53     50.63 o 
 -11   7   4     1120.30     1067.28     48.77 o 
  -9   7   4     1488.83     1349.32     50.10 o 
  -7   7   4      816.21      825.86     30.36 o 
  -5   7   4      483.59      533.52     19.25 o 
  -3   7   4      783.72      701.99     18.25 o 
  -1   7   4     8384.20     8562.40     74.72 o 
   1   7   4     2351.17     2099.24     42.35 o 
   3   7   4     3652.45     3434.19     70.38 o 
   5   7   4     2087.72     1959.76     87.57 o 
   7   7   4       99.97      126.74     26.34 o 
   9   7   4      324.52      249.64     36.93 o 
  11   7   4      459.11      380.83     47.84 o 
 -14   8   4        2.54       23.49     16.94 o 
 -12   8   4      361.25      348.43     42.73 o 
 -10   8   4       50.09       45.95     17.65 o 
  -8   8   4      196.93      142.70     21.38 o 
  -6   8   4      691.34      660.25     27.99 o 
  -4   8   4     4873.95     4967.98     69.66 o 
  -2   8   4      497.81      374.52     17.21 o 
   0   8   4        1.26        5.26      5.76 o 
   2   8   4      261.76      297.04     25.54 o 
   4   8   4      454.40      453.63     31.52 o 
   6   8   4     1207.54     1219.14     62.25 o 
   8   8   4      255.01      295.44     39.30 o 
  10   8   4       17.50        8.31     19.28 o 
 -13   9   4        6.96       20.20     17.06 o 
 -11   9   4      366.13      304.90     39.43 o 
  -9   9   4      620.60      618.52     40.42 o 
  -7   9   4     1976.79     1879.98     49.35 o 
  -5   9   4      479.39      474.79     24.30 o 
  -3   9   4      228.55      223.48     17.73 o 
  -1   9   4     1167.13     1089.91     40.00 o 
   1   9   4     4439.24     4524.08     73.09 o 
   3   9   4     1327.62     1240.03     47.05 o 
   5   9   4       68.67       57.18     17.65 o 
   7   9   4        5.27        9.07     16.04 o 
   9   9   4      165.71      208.64     36.95 o 
 -12  10   4       28.32       24.21     17.34 o 
 -10  10   4      306.26      282.72     31.80 o 
  -8  10   4     2595.53     2503.70     73.13 o 
  -6  10   4     1037.62     1031.72     38.49 o 
  -4  10   4      109.11      117.97     16.00 o 
  -2  10   4        7.83       16.19     10.91 o 
   0  10   4     2014.22     1987.07     58.54 o 
   2  10   4     3689.53     3655.42     69.55 o 
   4  10   4      617.74      556.05     35.61 o 
   6  10   4        5.94        9.93     16.67 o 
   8  10   4      709.78      741.39     68.70 o 
 -11  11   4       11.00       14.07     17.30 o 
  -9  11   4       61.52       77.62     22.50 o 
  -7  11   4        2.60       -4.07     12.93 o 
  -5  11   4      987.18      937.81     44.98 o 
  -3  11   4      813.40      808.17     40.88 o 
  -1  11   4        2.02       -3.89     14.70 o 
   1  11   4       15.69       28.21     14.06 o 
   3  11   4       28.18       31.41     13.71 o 
   5  11   4       94.11       89.83     21.20 o 
   7  11   4      480.09      432.86     47.55 o 
 -10  12   4      125.17      101.23     24.66 o 
  -8  12   4      529.35      574.25     42.42 o 
  -6  12   4     1277.26     1349.00     95.79 o 
  -4  12   4      351.55      379.94     58.54 o 
  -2  12   4      686.21      672.15     50.97 o 
   0  12   4      359.41      388.86     43.04 o 
   2  12   4      814.90      752.29     54.39 o 
   4  12   4      619.16      630.88     35.48 o 
   6  12   4      611.42      634.57     44.54 o 
  -7  13   4      100.90      144.21     35.11 o 
  -5  13   4        2.66        1.34     21.48 o 
  -3  13   4        1.18        5.95     19.49 o 
  -1  13   4       29.43       42.95     22.91 o 
   1  13   4       69.05       86.87     29.51 o 
   3  13   4       43.53       43.06     21.89 o 
   5  13   4       10.53       26.40     16.66 o 
  -4  14   4      597.36      690.61     58.26 o 
  -2  14   4      614.76      623.63     52.68 o 
   0  14   4      257.10      320.71     44.51 o 
   2  14   4       86.47      150.83     32.82 o 
 -17   1   5       13.66       30.96     34.83 o 
 -15   1   5       50.24       32.67     19.81 o 
 -13   1   5      223.83      236.85     24.47 o 
 -11   1   5      956.71      942.84     49.35 o 
  -9   1   5     2194.01     2261.30     42.40 o 
  -7   1   5     6035.71     6498.96     63.90 o 
  -5   1   5     1201.46     1465.61     25.39 o 
  -3   1   5     1074.56     1298.15     38.22 o 
  -1   1   5      873.69      705.33     27.27 o 
   1   1   5     1550.86     1284.08     38.24 o 
   3   1   5     2848.55     2730.33     60.41 o 
   5   1   5       12.67       29.30      9.49 o 
   7   1   5        5.94        6.69      7.85 o 
   9   1   5      504.74      483.44     27.02 o 
  11   1   5       66.68       85.79     20.20 o 
  13   1   5       25.03       42.57     27.09 o 
 -16   2   5      100.22      150.01     30.45 o 
 -14   2   5       72.94       61.34     18.58 o 
 -12   2   5        9.60        6.74     10.38 o 
 -10   2   5      754.82      713.96     25.60 o 
  -8   2   5      428.01      319.08     15.98 o 
  -6   2   5     3262.60     3430.58     47.57 o 
  -4   2   5       33.79       42.42      6.22 o 
  -2   2   5      388.77      376.45     28.29 o 
   0   2   5     9773.36    10157.16    103.03 o 
   2   2   5     6126.68     6060.77     84.54 o 
   4   2   5     1171.40      999.20     32.67 o 
   6   2   5      104.67       92.71     14.32 o 
   8   2   5        6.73       10.32      9.22 o 
  10   2   5      324.34      332.32     30.03 o 
  12   2   5     1113.20     1060.29     63.95 o 
 -17   3   5      192.60      276.21     41.72 o 
 -15   3   5       67.22      105.56     28.64 o 
 -13   3   5       66.64       55.45     25.16 o 
 -11   3   5      240.37      277.32     22.88 o 
  -9   3   5     2940.34     2765.01    197.88 o 
  -7   3   5     2345.85     2234.77     32.76 o 
  -5   3   5     1354.33     1551.94     23.33 o 
  -3   3   5    15550.40    16508.08    110.96 o 
  -1   3   5     5243.02     5442.17     62.85 o 
   1   3   5     1200.22     1085.89     35.33 o 
   3   3   5     1162.55     1189.83     33.97 o 
   5   3   5     1635.16     1428.83     78.38 o 
   7   3   5     1715.12     1593.56     50.96 o 
   9   3   5        4.39       -6.37      9.49 o 
  11   3   5      119.71      106.34     27.34 o 
  13   3   5       24.92       49.95     23.23 o 
 -16   4   5       50.66       46.89     36.29 o 
 -14   4   5      588.12      600.60     50.32 o 
 -12   4   5     1708.80     1661.74     70.81 o 
 -10   4   5      184.41      176.35     19.29 o 
  -8   4   5       15.99       17.56      7.04 o 
  -6   4   5     1245.87     1150.59     29.90 o 
  -4   4   5    12098.99    12617.14     74.27 o 
  -2   4   5     9011.14     9318.25     70.72 o 
   0   4   5     3114.83     3164.94     43.38 o 
   2   4   5       27.75       17.24      6.72 o 
   4   4   5      414.70      418.47     22.53 o 
   6   4   5     3636.19     3435.36     93.39 o 
   8   4   5     1065.53     1049.39     78.38 o 
  10   4   5      345.93      308.37     52.25 o 
  12   4   5       62.33       60.12     25.29 o 
 -15   5   5      842.49      938.67     72.57 o 
 -13   5   5      294.74      329.42     40.67 o 
 -11   5   5        0.82        9.07     14.60 o 
  -9   5   5      326.63      357.10     20.71 o 
  -7   5   5     2562.20     2767.81     39.89 o 
  -5   5   5      190.34      140.62     10.45 o 
  -3   5   5      159.53      162.31      9.47 o 
  -1   5   5      367.47      403.47     14.95 o 
   1   5   5      460.20      550.30     25.65 o 
   3   5   5     1418.13     1534.88     56.09 o 
   5   5   5        0.87       -1.94     10.95 o 
   7   5   5       61.15       32.71     16.96 o 
   9   5   5      444.04      358.97     41.29 o 
  11   5   5        2.08        0.26     16.75 o 
 -16   6   5       16.88       38.61     20.37 o 
 -14   6   5      781.71      778.76     57.81 o 
 -12   6   5     1445.37     1409.01     92.41 o 
 -10   6   5     1164.00     1111.45     45.78 o 
  -8   6   5      242.78      281.03     24.28 o 
  -6   6   5      362.11      346.26     15.87 o 
  -4   6   5     6971.25     7297.20     55.19 o 
  -2   6   5    14438.69    15942.91     85.41 o 
   0   6   5      821.21      757.65     20.98 o 
   2   6   5      181.56      167.24     18.42 o 
   4   6   5     1219.30     1216.08     65.31 o 
   6   6   5     1021.20     1006.85     55.07 o 
   8   6   5     1259.38     1199.57     64.63 o 
  10   6   5      236.99      164.53     34.19 o 
 -15   7   5      302.02      293.02     42.76 o 
 -13   7   5     1067.60     1054.17     64.63 o 
 -11   7   5     1329.02     1321.03     53.22 o 
  -9   7   5        0.33       -4.28     10.74 o 
  -7   7   5        0.67       -3.98      9.27 o 
  -5   7   5     1989.41     1900.36     37.01 o 
  -3   7   5     6077.79     5957.68     54.15 o 
  -1   7   5      669.88      588.23     18.05 o 
   1   7   5        0.02        4.41      6.40 o 
   3   7   5      104.82      100.71     21.08 o 
   5   7   5     4190.70     4135.16    107.42 o 
   7   7   5     2051.41     1921.04     80.73 o 
   9   7   5      117.39      110.75     30.44 o 
  11   7   5       10.18       25.79     20.22 o 
 -14   8   5        3.95       10.05     15.69 o 
 -12   8   5       15.80       20.02     15.95 o 
 -10   8   5      562.78      544.19     36.57 o 
  -8   8   5     2164.61     2059.93     63.38 o 
  -6   8   5      499.52      508.50     24.64 o 
  -4   8   5      161.99      140.99     12.78 o 
  -2   8   5     1532.32     1528.42     29.44 o 
   0   8   5     2408.64     2277.36     46.21 o 
   2   8   5     3794.11     3880.30     77.54 o 
   4   8   5     1340.61     1376.92     62.53 o 
   6   8   5       42.87       32.90     17.79 o 
   8   8   5      133.66      114.18     29.42 o 
  10   8   5      494.23      436.46     51.30 o 
 -13   9   5      327.89      318.62     42.66 o 
 -11   9   5     1260.16     1508.38     67.31 o 
  -9   9   5     2474.76     2678.37     93.52 o 
  -7   9   5     1362.98     1404.68     52.27 o 
  -5   9   5     1403.66     1393.48     40.63 o 
  -3   9   5       25.44       33.00      9.27 o 
  -1   9   5     2062.64     2203.50     49.26 o 
   1   9   5     4461.36     4443.78    237.75 o 
   3   9   5     1765.33     1770.89     57.48 o 
   5   9   5     1067.17     1006.71     57.81 o 
   7   9   5      744.36      692.90     53.32 o 
   9   9   5       68.80       80.42     27.65 o 
 -12  10   5        2.24        1.33     15.89 o 
 -10  10   5       79.53      109.98     24.58 o 
  -8  10   5       42.01       45.24     18.30 o 
  -6  10   5      549.32      489.90     32.83 o 
  -4  10   5      672.25      706.08     40.16 o 
  -2  10   5      122.75      116.55     19.17 o 
   0  10   5      685.65      656.98     36.86 o 
   2  10   5      191.17      227.10     25.48 o 
   4  10   5       26.79       38.61     16.27 o 
   6  10   5      419.87      400.76     44.46 o 
   8  10   5       97.13      140.40     34.83 o 
 -11  11   5      547.44      597.20     45.61 o 
  -9  11   5     1787.34     2048.72     72.22 o 
  -7  11   5     2842.86     3013.59     80.81 o 
  -5  11   5     1325.99     1513.80     71.15 o 
  -3  11   5      366.47      458.89     33.23 o 
  -1  11   5     1518.86     1632.26     89.02 o 
   1  11   5     2669.87     2815.77     76.39 o 
   3  11   5     1082.11     1076.33     49.80 o 
   5  11   5      185.64      187.21     28.07 o 
   7  11   5      513.68      497.59     52.67 o 
 -10  12   5        6.09       20.67     17.72 o 
  -8  12   5      371.50      403.94     42.30 o 
  -6  12   5       91.43       89.30     28.93 o 
  -4  12   5      306.64      337.15     31.94 o 
  -2  12   5      104.86       72.58     25.65 o 
   0  12   5       32.72       37.90     20.79 o 
   2  12   5      313.70      340.06     33.73 o 
   4  12   5       12.69       22.80     13.81 o 
   6  12   5      355.51      397.65     47.55 o 
  -7  13   5      350.39      431.31     50.97 o 
  -5  13   5      708.55      854.39     61.85 o 
  -3  13   5     2883.50     3273.10    110.31 o 
  -1  13   5      936.43      973.56     64.65 o 
   1  13   5      146.80      160.45     33.18 o 
   3  13   5      228.11      289.04     69.18 o 
  -4  14   5       87.01       96.76     47.41 o 
  -2  14   5      123.37      178.07     36.93 o 
   0  14   5       35.59       57.09     34.83 o 
 -16   0   6     1095.13     1197.90     91.92 o 
 -14   0   6     1647.81     1710.73    100.63 o 
 -12   0   6      319.02      270.93     28.06 o 
 -10   0   6     8779.58     9397.39    129.66 o 
  -8   0   6    23735.05    26034.40    197.39 o 
  -6   0   6    35066.25    37446.35    220.61 o 
  -4   0   6    26939.68    28864.65    185.78 o 
  -2   0   6     1102.17      938.58     48.38 o 
   0   0   6    18424.24    17951.99    213.84 o 
   2   0   6    46538.66    49301.46    380.27 o 
   4   0   6     9258.67     9074.21    173.20 o 
   6   0   6     1634.66     1482.37     57.09 o 
   8   0   6     2171.34     2335.80     78.38 o 
  10   0   6     2598.01     2859.28     92.89 o 
  12   0   6     1343.02     1641.06    111.27 o 
 -17   1   6       95.30      108.37     45.48 o 
 -15   1   6       27.38       48.14     20.86 o 
 -13   1   6        1.20       -3.28     10.55 o 
 -11   1   6       56.60       48.40     10.95 o 
  -9   1   6      391.55      340.01     18.81 o 
  -7   1   6     3407.29     3558.93     85.54 o 
  -5   1   6        5.36        5.48      3.91 o 
  -3   1   6     3320.57     3556.84     53.31 o 
  -1   1   6     1016.07     1121.91     37.25 o 
   1   1   6      296.24      234.73     19.81 o 
   3   1   6     2052.18     1994.95     55.68 o 
   5   1   6        5.25        4.23      7.47 o 
   7   1   6      243.03      226.76     19.81 o 
   9   1   6        0.28        0.48      9.58 o 
  11   1   6      909.65     1030.50     49.35 o 
 -16   2   6      725.75      740.87     54.92 o 
 -14   2   6     1532.58     1542.53     55.80 o 
 -12   2   6     3686.06     3776.50     77.77 o 
 -10   2   6     5758.14     5923.74     71.99 o 
  -8   2   6     8975.63    10001.56     99.76 o 
  -6   2   6    16630.42    18212.68    182.13 o 
  -4   2   6    24118.90    26311.87    132.33 o 
  -2   2   6    14225.01    14914.69    138.89 o 
   0   2   6     5010.67     4686.29    133.53 o 
   2   2   6     7519.63     7391.00    102.07 o 
   4   2   6     6501.42     6339.31     87.28 o 
   6   2   6     6039.87     6058.30    140.30 o 
   8   2   6     3501.79     3660.25     86.12 o 
  10   2   6     1144.94     1288.38     53.30 o 
  12   2   6     1121.23     1390.14     74.57 o 
 -17   3   6      154.60      225.20     39.52 o 
 -15   3   6      184.86      218.83     35.58 o 
 -13   3   6      997.94      980.92     54.19 o 
 -11   3   6      481.11      520.99     29.45 o 
  -9   3   6      601.28      556.09     31.41 o 
  -7   3   6     5274.69     5375.35     52.57 o 
  -5   3   6     1912.46     1816.26     24.72 o 
  -3   3   6      730.34      625.07     24.36 o 
  -1   3   6     4151.90     4115.31     69.58 o 
   1   3   6     2057.66     1971.48     51.38 o 
   3   3   6     1056.36      876.96     31.48 o 
   5   3   6      994.84      932.43     36.33 o 
   7   3   6       70.93       67.07     20.79 o 
   9   3   6      830.06      882.43     44.36 o 
  11   3   6     1037.10     1114.19     84.67 o 
 -16   4   6      100.18      111.22     31.08 o 
 -14   4   6      733.99      628.63     50.29 o 
 -12   4   6     5205.23     5229.76    123.13 o 
 -10   4   6     3642.82     3772.05     62.15 o 
  -8   4   6     3555.49     3407.80    104.94 o 
  -6   4   6     6424.77     7333.44     57.88 o 
  -4   4   6     8259.65     8743.69     63.31 o 
  -2   4   6    12666.21    13553.94    244.10 o 
   0   4   6     2862.42     2949.13     61.61 o 
   2   4   6      148.44      190.13     35.32 o 
   4   4   6     5207.77     5233.87     78.17 o 
   6   4   6     6016.75     5879.86    125.52 o 
   8   4   6     1576.92     1617.86     71.12 o 
  10   4   6      510.58      471.04     47.37 o 
  12   4   6      624.77      709.52     57.46 o 
 -15   5   6      383.61      391.76     46.83 o 
 -13   5   6     1418.84     1450.54     72.18 o 
 -11   5   6     1466.12     1468.74     52.10 o 
  -9   5   6      672.15      724.52     28.10 o 
  -7   5   6      655.57      612.96     24.38 o 
  -5   5   6     6616.50     6953.77     61.44 o 
  -3   5   6    15160.72    16141.78     93.89 o 
  -1   5   6     5120.29     4988.88     52.86 o 
   1   5   6     1714.81     1685.57     41.08 o 
   3   5   6      469.86      425.09     33.50 o 
   5   5   6     2252.62     2143.65     76.29 o 
   7   5   6     2700.07     2637.23     91.29 o 
   9   5   6     1698.34     1414.13     72.86 o 
  11   5   6       46.52       50.72     24.52 o 
 -16   6   6       58.76       89.96     37.25 o 
 -14   6   6      119.24       97.73     30.10 o 
 -12   6   6      172.13      133.80     29.07 o 
 -10   6   6     1252.25     1239.05     48.18 o 
  -8   6   6     5931.89     5975.85    100.56 o 
  -6   6   6     5677.28     5592.80     71.23 o 
  -4   6   6       55.45       51.80      7.34 o 
  -2   6   6      221.40      216.58     13.13 o 
   0   6   6     3696.35     3591.19     46.96 o 
   2   6   6     4540.50     4327.82     97.83 o 
   4   6   6     1229.72     1124.09     55.76 o 
   6   6   6       49.37       90.52     23.60 o 
   8   6   6       13.01       18.18     17.89 o 
  10   6   6     1005.74      945.26     68.70 o 
 -15   7   6      314.45      313.44     44.46 o 
 -13   7   6       12.68       22.47     18.13 o 
 -11   7   6      758.05      742.31     41.51 o 
  -9   7   6     3629.73     3642.78     80.85 o 
  -7   7   6     2942.32     3066.45     69.48 o 
  -5   7   6     2967.98     3131.95     93.49 o 
  -3   7   6     1808.09     1991.35     33.03 o 
  -1   7   6      899.93      812.61     23.59 o 
   1   7   6     4272.57     4312.34    119.90 o 
   3   7   6     5847.72     5903.92    166.91 o 
   5   7   6      352.56      419.60     41.67 o 
   7   7   6      563.79      532.91     47.88 o 
   9   7   6      219.10      208.72     38.62 o 
 -14   8   6      145.42      173.59     34.81 o 
 -12   8   6        3.25        9.84     14.18 o 
 -10   8   6       36.51       15.04     14.06 o 
  -8   8   6      299.98      261.80     26.86 o 
  -6   8   6      652.24      555.40     32.17 o 
  -4   8   6      630.47      633.89     23.49 o 
  -2   8   6      210.83      239.67     15.89 o 
   0   8   6      430.02      369.68     21.42 o 
   2   8   6     1370.54     1271.76     47.66 o 
   4   8   6      140.77      163.22     29.21 o 
   6   8   6      304.89      222.13     34.43 o 
   8   8   6      377.17      334.78     44.03 o 
  10   8   6      325.43      304.39     46.09 o 
 -13   9   6       56.36       76.44     22.22 o 
 -11   9   6       18.37       23.35     16.16 o 
  -9   9   6     1901.92     1877.43     63.67 o 
  -7   9   6     3595.17     3666.32     82.77 o 
  -5   9   6     1578.73     1649.95     52.51 o 
  -3   9   6        2.96        4.25      7.77 o 
  -1   9   6      155.39      160.43     17.49 o 
   1   9   6     2669.04     2678.81    110.04 o 
   3   9   6     1849.30     2043.06     79.01 o 
   5   9   6      291.70      227.41     34.55 o 
   7   9   6        2.17       -1.55     16.74 o 
   9   9   6      247.54      246.56     40.50 o 
 -12  10   6      221.96      222.22     31.80 o 
 -10  10   6       41.79       21.72     16.86 o 
  -8  10   6      438.26      478.81     36.99 o 
  -6  10   6      590.54      567.73     35.81 o 
  -4  10   6     1139.04     1102.74     45.09 o 
  -2  10   6      465.45      424.91     25.38 o 
   0  10   6       66.61       63.41     17.72 o 
   2  10   6      991.95      968.48     45.48 o 
   4  10   6      284.92      268.87     36.87 o 
   6  10   6       30.59       57.13     23.01 o 
   8  10   6      190.82      251.32     44.03 o 
 -11  11   6      158.76      170.70     29.57 o 
  -9  11   6        5.46        0.07     15.28 o 
  -7  11   6      552.40      509.42     37.43 o 
  -5  11   6      652.31      718.45     51.32 o 
  -3  11   6      697.96      785.55     40.98 o 
  -1  11   6      544.54      567.85     45.16 o 
   1  11   6        1.38       11.13     13.59 o 
   3  11   6       42.42       39.88     18.42 o 
   5  11   6      450.37      425.58     51.28 o 
 -10  12   6       59.74       63.98     22.15 o 
  -8  12   6       15.98       17.89     23.60 o 
  -6  12   6       22.76       16.39     20.79 o 
  -4  12   6      350.00      386.53     43.04 o 
  -2  12   6       58.99       86.12     26.97 o 
   0  12   6       31.05       38.87     23.54 o 
   2  12   6       52.48       40.94     18.90 o 
   4  12   6       29.70       29.93     21.18 o 
  -7  13   6       12.21       -3.28     22.55 o 
  -5  13   6       38.29       35.22     26.34 o 
  -3  13   6      102.39       78.38     42.57 o 
  -1  13   6       60.39       80.83     28.13 o 
   1  13   6       72.65       86.48     27.65 o 
   3  13   6       14.88       20.51     19.06 o 
  -2  14   6      177.86      185.78     58.06 o 
 -17   1   7      827.76      931.80     92.89 o 
 -15   1   7      886.59      996.20     59.16 o 
 -13   1   7      700.77      715.97     37.20 o 
 -11   1   7     3206.54     3141.28    206.58 o 
  -9   1   7     4626.20     4418.88     63.38 o 
  -7   1   7     4542.95     4263.70     44.76 o 
  -5   1   7     1763.59     1677.22     27.04 o 
  -3   1   7     1842.48     2096.45     44.92 o 
  -1   1   7       11.04       41.40     11.27 o 
   1   1   7     8077.79     8565.52    114.57 o 
   3   1   7     4013.79     4271.70     93.86 o 
   5   1   7      917.84     1018.62     39.53 o 
   7   1   7       70.96      104.58     16.42 o 
   9   1   7      433.99      452.85     39.19 o 
  11   1   7      308.17      357.53     35.04 o 
 -16   2   7       41.32       17.42     31.93 o 
 -14   2   7      124.09      144.47     22.54 o 
 -12   2   7        6.86       12.61     11.99 o 
 -10   2   7      705.07      630.14     25.60 o 
  -8   2   7     7315.66     7292.29    115.73 o 
  -6   2   7     1478.55     1388.03     26.77 o 
  -4   2   7     1274.46     1390.37     37.41 o 
  -2   2   7     2867.75     3283.66     56.66 o 
   0   2   7      839.37      803.91     39.67 o 
   2   2   7     5019.89     4797.14     88.58 o 
   4   2   7      550.85      602.76     30.03 o 
   6   2   7       22.98       31.03     12.57 o 
   8   2   7      110.33      114.65     20.93 o 
  10   2   7      520.87      572.85     39.12 o 
 -17   3   7       99.18       95.23     30.77 o 
 -15   3   7      380.86      406.16     45.96 o 
 -13   3   7     2224.62     2310.35     82.25 o 
 -11   3   7     2855.02     2785.07    120.47 o 
  -9   3   7     1181.81     1113.02     36.43 o 
  -7   3   7       92.31       95.76     10.03 o 
  -5   3   7      452.91      361.42     16.89 o 
  -3   3   7    11442.95    11598.32    107.93 o 
  -1   3   7     4513.75     4433.69     80.18 o 
   1   3   7     1781.28     1934.00     55.79 o 
   3   3   7      160.86      116.62     15.81 o 
   5   3   7     1098.58     1215.17     43.22 o 
   7   3   7     2339.71     2378.86     85.39 o 
   9   3   7       43.95       44.32     16.46 o 
  11   3   7       80.77       56.76     24.87 o 
 -16   4   7       46.26       53.10     25.60 o 
 -14   4   7      895.58      828.49     55.90 o 
 -12   4   7     1666.91     1677.12     55.23 o 
 -10   4   7     1371.14     1391.07     43.02 o 
  -8   4   7      630.90      624.85     24.87 o 
  -6   4   7       73.09       75.76     10.64 o 
  -4   4   7     4097.56     3921.25     54.87 o 
  -2   4   7     6632.19     6868.22     84.50 o 
   0   4   7     5189.14     5877.92    130.63 o 
   2   4   7      215.72      155.80     16.68 o 
   4   4   7       49.79       46.92     17.44 o 
   6   4   7      741.19      692.36     54.67 o 
   8   4   7     3665.43     3738.54     89.36 o 
  10   4   7      364.36      371.76     45.46 o 
 -15   5   7      166.77      199.98     37.97 o 
 -13   5   7      631.06      570.31     48.56 o 
 -11   5   7      110.49      126.52     20.16 o 
  -9   5   7      872.74      918.32     31.90 o 
  -7   5   7      276.83      311.55     19.05 o 
  -5   5   7       15.42       26.94      8.30 o 
  -3   5   7      550.38      509.30     20.31 o 
  -1   5   7      107.22      114.72     12.46 o 
   1   5   7      914.50      981.85     34.23 o 
   3   5   7        8.65       19.21     13.63 o 
   5   5   7      335.43      295.90     34.51 o 
   7   5   7       51.58       88.05     25.89 o 
   9   5   7        8.23        6.76     17.87 o 
 -16   6   7      318.85      391.03     53.70 o 
 -14   6   7      230.95      256.06     39.61 o 
 -12   6   7     2404.86     2297.31     88.94 o 
 -10   6   7     2543.48     2432.91     66.08 o 
  -8   6   7        9.38       25.58     10.07 o 
  -6   6   7      198.80      204.99     16.82 o 
  -4   6   7     2660.50     2506.50     40.22 o 
  -2   6   7     4476.62     4453.69    112.49 o 
   0   6   7     2130.99     2256.77     44.48 o 
   2   6   7      183.34      182.29     26.66 o 
   4   6   7       12.78       12.06     14.60 o 
   6   6   7     2458.03     2534.19     93.04 o 
   8   6   7     2514.81     2607.86    100.22 o 
  10   6   7      403.01      414.17     60.96 o 
 -15   7   7      210.95      169.45     33.50 o 
 -13   7   7        0.15        0.80     15.34 o 
 -11   7   7       85.87       96.02     20.53 o 
  -9   7   7        1.04        3.26     11.65 o 
  -7   7   7      203.57      219.10     19.07 o 
  -5   7   7      235.04      248.00     18.72 o 
  -3   7   7     3188.45     3206.22     43.57 o 
  -1   7   7     2700.18     2532.41     94.15 o 
   1   7   7      213.14      218.00     28.34 o 
   3   7   7       20.61       30.60     16.04 o 
   5   7   7      518.18      448.03     52.73 o 
   7   7   7      380.49      411.19     68.22 o 
   9   7   7        9.85       12.58     21.89 o 
 -14   8   7       87.24      114.18     30.10 o 
 -12   8   7      171.93      187.92     27.71 o 
 -10   8   7     1686.97     1612.53     58.72 o 
  -8   8   7     1786.01     1804.58     58.42 o 
  -6   8   7     2313.96     2369.20     66.48 o 
  -4   8   7       95.05       75.54     12.73 o 
  -2   8   7       43.71       44.37      9.56 o 
   0   8   7     1091.11     1122.96     37.02 o 
   2   8   7     2609.97     2554.14     85.08 o 
   4   8   7      809.59      758.51     52.34 o 
   6   8   7      278.89      272.05     40.16 o 
   8   8   7        3.75        5.17     18.04 o 
 -13   9   7       10.07       28.47     18.73 o 
 -11   9   7       73.98       59.60     20.29 o 
  -9   9   7      683.90      655.33     39.81 o 
  -7   9   7     1677.59     1712.41     57.75 o 
  -5   9   7      265.78      268.43     25.83 o 
  -3   9   7      338.50      324.22     22.35 o 
  -1   9   7      311.58      302.15     23.02 o 
   1   9   7      944.34      863.70     45.70 o 
   3   9   7     1635.56     1598.24     72.53 o 
   5   9   7     1124.42      986.45     61.92 o 
   7   9   7        1.04        3.25     17.89 o 
 -12  10   7      183.32      180.51     29.78 o 
 -10  10   7       89.52       76.07     22.71 o 
  -8  10   7      764.49      701.97     41.87 o 
  -6  10   7      267.84      237.61     26.42 o 
  -4  10   7      158.62      190.82     29.71 o 
  -2  10   7      157.08      171.86     19.42 o 
   0  10   7      474.17      502.30     34.81 o 
   2  10   7       17.73       13.77     17.63 o 
   4  10   7      297.71      258.90     37.28 o 
   6  10   7        3.58       -5.03     17.20 o 
 -11  11   7        1.13       -2.90     15.49 o 
  -9  11   7       59.73       58.90     21.85 o 
  -7  11   7     1098.45     1114.42     65.27 o 
  -5  11   7      769.65      722.89     51.30 o 
  -3  11   7      236.72      255.63     36.29 o 
  -1  11   7       79.14       72.19     19.93 o 
   1  11   7     1509.87     1533.62     60.65 o 
   3  11   7     1921.34     1860.19     82.79 o 
   5  11   7      142.95      158.54     36.29 o 
 -10  12   7       36.77       44.56     22.36 o 
  -8  12   7        1.14        6.29     21.86 o 
  -6  12   7      119.83      109.49     30.86 o 
  -4  12   7        0.40        8.18     21.18 o 
  -2  12   7      171.41      165.46     50.32 o 
   0  12   7       68.77       90.75     28.52 o 
   2  12   7       41.92       55.97     20.51 o 
   4  12   7       10.10       71.60     34.83 o 
  -7  13   7       21.80       34.72     26.34 o 
  -5  13   7      809.04      799.20     60.89 o 
  -3  13   7      984.87      978.25     99.66 o 
  -1  13   7      720.94      770.21     89.02 o 
   1  13   7      157.28      194.90     38.24 o 
 -16   0   8       57.05       75.47     38.70 o 
 -14   0   8       36.32        1.94     21.29 o 
 -12   0   8      615.83      622.17     39.67 o 
 -10   0   8      775.07      797.31     41.61 o 
  -8   0   8     1662.52     1702.99     55.15 o 
  -6   0   8     8370.52     8571.05    118.05 o 
  -4   0   8     1447.97     1570.42     71.60 o 
  -2   0   8    17059.44    19073.45    251.58 o 
   0   0   8      149.87      173.20     29.03 o 
   2   0   8    11419.41    11640.30    210.94 o 
   4   0   8     6170.63     6172.36    163.53 o 
   6   0   8      807.68      832.14     49.35 o 
   8   0   8        2.49        5.81     16.45 o 
  10   0   8       45.41       53.22     31.93 o 
 -17   1   8       59.15       79.34     41.61 o 
 -15   1   8      236.64      257.38     35.56 o 
 -13   1   8      221.53      226.33     25.04 o 
 -11   1   8      322.25      295.99     20.11 o 
  -9   1   8      124.26      128.42     14.01 o 
  -7   1   8     2818.39     2750.96     48.20 o 
  -5   1   8       32.08       53.97      7.59 o 
  -3   1   8      119.05      187.84     21.21 o 
  -1   1   8     1740.90     1527.00     50.94 o 
   1   1   8     1309.24     1170.59     50.80 o 
   3   1   8     1250.18     1167.79     49.89 o 
   5   1   8     1537.34     1548.92     51.50 o 
   7   1   8      207.38      246.21     22.91 o 
   9   1   8       40.53       37.00     22.25 o 
  11   1   8      100.19       91.94     26.34 o 
 -16   2   8        3.77       -0.97     29.03 o 
 -14   2   8       17.84        9.97     12.71 o 
 -12   2   8       38.82       39.49     14.13 o 
 -10   2   8      534.50      507.07     23.60 o 
  -8   2   8      345.73      286.80     19.84 o 
  -6   2   8       46.06       44.58      7.95 o 
  -4   2   8       63.09       73.70     12.44 o 
  -2   2   8        7.10       21.87     10.19 o 
   0   2   8       77.49       65.80     15.69 o 
   2   2   8     1558.53     1531.59     54.82 o 
   4   2   8      801.18      724.01     34.86 o 
   6   2   8      299.09      277.00     26.96 o 
   8   2   8        3.99        8.37     20.32 o 
  10   2   8      297.93      315.38     34.01 o 
 -17   3   8       48.24       68.98     28.34 o 
 -15   3   8      788.43      781.02     60.96 o 
 -13   3   8       62.66       62.79     18.16 o 
 -11   3   8       51.80       37.09     14.17 o 
  -9   3   8      286.71      292.25     23.74 o 
  -7   3   8      578.18      487.84     27.56 o 
  -5   3   8     2046.65     1879.43     38.29 o 
  -3   3   8     1255.22     1406.70     40.12 o 
  -1   3   8      427.90      410.61     28.09 o 
   1   3   8      437.43      372.44     28.83 o 
   3   3   8     1623.36     1704.35     50.08 o 
   5   3   8     1735.24     1621.91     69.75 o 
   7   3   8      630.90      543.85     46.18 o 
   9   3   8       17.88       27.78     16.26 o 
 -16   4   8       62.64       70.78     26.96 o 
 -14   4   8       15.01       18.71     19.28 o 
 -12   4   8      192.25      158.22     23.09 o 
 -10   4   8      195.34      184.33     21.25 o 
  -8   4   8     2909.41     3053.23     65.10 o 
  -6   4   8     6731.65     6733.74    178.86 o 
  -4   4   8       26.45       62.68     13.05 o 
  -2   4   8     2413.26     2398.76     68.63 o 
   0   4   8        2.44        0.26     10.19 o 
   2   4   8      458.84      397.05     37.74 o 
   4   4   8        0.94        2.03     13.63 o 
   6   4   8     1142.94     1065.78     60.21 o 
   8   4   8        9.55        9.77     13.48 o 
  10   4   8        1.39        5.88     16.26 o 
 -15   5   8      111.56      100.72     30.44 o 
 -13   5   8     2026.77     2026.52     89.99 o 
 -11   5   8     1517.55     1511.57    108.37 o 
  -9   5   8       19.18       23.30      8.84 o 
  -7   5   8      377.30      395.90     21.28 o 
  -5   5   8     3225.98     3223.08     54.43 o 
  -3   5   8     5661.06     5673.42    301.65 o 
  -1   5   8     6096.13     6337.54    105.51 o 
   1   5   8       23.36       13.94     15.00 o 
   3   5   8        7.27        7.15     13.22 o 
   5   5   8      452.99      398.42     40.98 o 
   7   5   8     4063.43     4151.35    278.67 o 
   9   5   8      836.98      794.98     60.55 o 
 -16   6   8       41.17       64.61     26.03 o 
 -14   6   8      151.92      168.65     34.03 o 
 -12   6   8     1470.09     1407.11     71.12 o 
 -10   6   8      860.33      949.26     42.87 o 
  -8   6   8      620.48      581.47     35.19 o 
  -6   6   8      533.64      541.13     24.96 o 
  -4   6   8     1575.87     1601.15     45.59 o 
  -2   6   8     4402.93     4551.68     77.11 o 
   0   6   8      382.06      382.22     34.13 o 
   2   6   8        3.83        2.46     12.53 o 
   4   6   8       35.51       19.92     17.36 o 
   6   6   8      179.27      181.39     34.03 o 
   8   6   8       28.52       40.28     24.91 o 
 -15   7   8       19.70       42.99     18.58 o 
 -13   7   8      277.41      277.89     40.30 o 
 -11   7   8      872.67      769.48     53.63 o 
  -9   7   8       21.27       17.85     13.07 o 
  -7   7   8     1173.02     1190.34     38.09 o 
  -5   7   8      470.54      462.15     24.25 o 
  -3   7   8     1929.63     1976.73     40.14 o 
  -1   7   8      459.27      460.30     28.91 o 
   1   7   8     1401.71     1369.89     62.53 o 
   3   7   8      798.56      756.64     86.12 o 
   5   7   8     1541.09     1480.89     80.31 o 
   7   7   8      377.71      352.11     46.15 o 
 -14   8   8      399.96      485.19     51.49 o 
 -12   8   8      298.78      279.43     40.21 o 
 -10   8   8     2336.22     2380.40     71.16 o 
  -8   8   8     2010.41     1930.94     65.13 o 
  -6   8   8      622.62      572.85     28.42 o 
  -4   8   8     1151.36     1208.86     38.14 o 
  -2   8   8     2909.16     2897.08     64.79 o 
   0   8   8     1700.84     1826.10    122.40 o 
   2   8   8      414.25      404.40     40.71 o 
   4   8   8     1092.09     1059.78     62.60 o 
   6   8   8      282.16      302.47     42.40 o 
   8   8   8       48.72       59.02     28.05 o 
 -13   9   8        5.44       14.51     17.79 o 
 -11   9   8       63.51       62.86     20.00 o 
  -9   9   8       77.17       87.01     21.03 o 
  -7   9   8      501.34      471.15     33.80 o 
  -5   9   8      231.68      232.52     24.32 o 
  -3   9   8        5.95        3.25     11.15 o 
  -1   9   8      279.43      253.69     23.05 o 
   1   9   8      485.78      505.29     41.97 o 
   3   9   8     2140.26     2224.63     87.92 o 
   5   9   8      586.80      492.54     50.89 o 
   7   9   8        2.84        4.80     17.54 o 
 -12  10   8      157.95      192.00     37.75 o 
 -10  10   8      851.34      823.69     47.11 o 
  -8  10   8     3984.11     4028.83     94.24 o 
  -6  10   8     3732.39     3664.43    123.85 o 
  -4  10   8     1247.82     1192.24     62.08 o 
  -2  10   8        1.69       11.13     12.32 o 
   0  10   8     1492.16     1500.86     57.77 o 
   2  10   8     3469.13     3587.37    192.55 o 
   4  10   8     1132.08     1212.04     71.12 o 
   6  10   8       52.87       63.09     25.49 o 
 -11  11   8        8.36        7.20     16.76 o 
  -9  11   8        1.84        0.55     14.35 o 
  -7  11   8      243.53      271.76     39.30 o 
  -5  11   8        8.08       14.95     18.58 o 
  -3  11   8       68.07       41.20     21.18 o 
  -1  11   8      336.24      287.59     38.54 o 
   1  11   8       41.35       59.55     26.28 o 
   3  11   8       11.49       19.50     20.18 o 
  -8  12   8      637.71      631.63     60.48 o 
  -6  12   8     2190.43     2294.39     95.44 o 
  -4  12   8     1649.91     1808.47     83.44 o 
  -2  12   8      645.20      726.67     85.15 o 
   0  12   8      628.36      657.97     80.31 o 
   2  12   8     1382.92     1396.22    100.15 o 
  -5  13   8      175.04      205.50     40.30 o 
  -3  13   8       64.83       70.64     41.61 o 
  -1  13   8      167.56      170.30     56.12 o 
 -17   1   9      312.77      309.80     43.44 o 
 -15   1   9      334.70      327.59     38.98 o 
 -13   1   9      530.24      488.61     32.58 o 
 -11   1   9     1128.94     1029.74     34.87 o 
  -9   1   9     5145.76     5220.51     90.95 o 
  -7   1   9    11669.80    11844.27    215.29 o 
  -5   1   9    10875.88    11153.39    116.34 o 
  -3   1   9     5148.38     5299.58    138.37 o 
  -1   1   9    11342.37    11918.97    209.97 o 
   1   1   9    21157.27    21126.85    204.13 o 
   3   1   9    12178.05    12148.84    164.31 o 
   5   1   9      510.54      455.46     32.58 o 
   7   1   9     1555.95     1531.72     49.95 o 
   9   1   9     1297.48     1399.54     59.79 o 
 -16   2   9      945.12     1037.75     64.90 o 
 -14   2   9      161.99      168.19     25.04 o 
 -12   2   9        1.50        4.98     11.61 o 
 -10   2   9      158.52      173.95     16.67 o 
  -8   2   9     2441.71     2335.61     76.92 o 
  -6   2   9     1827.56     1818.76     37.30 o 
  -4   2   9     1850.42     1938.50     50.01 o 
  -2   2   9      282.35      302.47     27.55 o 
   0   2   9       39.73       22.77     13.72 o 
   2   2   9       46.73       35.73     14.41 o 
   4   2   9     4754.13     4810.54     90.00 o 
   6   2   9      295.86      270.55     36.09 o 
   8   2   9      237.28      246.85     30.59 o 
  10   2   9       72.47      121.91     24.47 o 
 -17   3   9      206.52      209.79     39.67 o 
 -15   3   9       64.77       74.77     26.34 o 
 -13   3   9      815.40      793.70     63.86 o 
 -11   3   9     4302.65     4491.05     87.84 o 
  -9   3   9     5402.86     5347.49    225.94 o 
  -7   3   9      622.95      562.85     29.36 o 
  -5   3   9      220.80      295.49     75.81 o 
  -3   3   9    14999.28    15462.14    366.32 o 
  -1   3   9    19197.90    19316.43    193.50 o 
   1   3   9     7075.95     6919.05    119.54 o 
   3   3   9      310.14      294.47     29.03 o 
   5   3   9     2962.07     3073.14     99.18 o 
   7   3   9      905.29      926.62     59.53 o 
   9   3   9     2184.85     2390.43     79.79 o 
 -16   4   9       46.64       55.23     25.11 o 
 -14   4   9      748.41      732.23     54.05 o 
 -12   4   9      689.61      692.10     38.64 o 
 -10   4   9      848.61      822.70     39.20 o 
  -8   4   9       65.30       73.72     15.75 o 
  -6   4   9     3052.29     3047.41     62.83 o 
  -4   4   9     2874.77     2613.32    298.02 o 
  -2   4   9     8709.60     8636.17    224.48 o 
   0   4   9     1168.67     1017.44     46.73 o 
   2   4   9      358.94      313.58     31.45 o 
   4   4   9      251.13      237.72     34.13 o 
   6   4   9     2374.84     2298.36    121.43 o 
   8   4   9      655.17      614.79     42.75 o 
 -15   5   9      145.06      132.44     32.65 o 
 -13   5   9        0.67       -3.43     16.25 o 
 -11   5   9     1022.84     1010.90     44.57 o 
  -9   5   9     2473.49     2530.98     89.99 o 
  -7   5   9     2130.43     1993.15     46.32 o 
  -5   5   9     1384.17     1373.68     48.93 o 
  -3   5   9     2047.05     1870.30     54.07 o 
  -1   5   9     6341.12     6226.54    176.10 o 
   1   5   9     1494.16     1463.52     63.97 o 
   3   5   9     2037.17     2064.40     80.74 o 
   5   5   9     1812.11     1908.12     82.44 o 
   7   5   9      643.93      658.94     55.41 o 
   9   5   9       14.14       35.34     22.55 o 
 -14   6   9      115.29       87.00     27.55 o 
 -12   6   9     1155.72     1187.41     66.71 o 
 -10   6   9      710.21      688.38     37.33 o 
  -8   6   9      453.70      439.95     24.74 o 
  -6   6   9      878.28      886.48     33.76 o 
  -4   6   9     5171.93     4869.23    167.04 o 
  -2   6   9     4275.21     4384.64     68.85 o 
   0   6   9     3230.61     3299.25     94.03 o 
   2   6   9     1091.39      951.50     56.09 o 
   4   6   9      387.11      303.94     38.54 o 
   6   6   9     1462.46     1335.01     74.49 o 
   8   6   9     1558.53     1588.47     86.18 o 
 -15   7   9       64.25       79.64     23.01 o 
 -13   7   9        7.02       -0.16     16.38 o 
 -11   7   9      289.56      292.12     38.71 o 
  -9   7   9       14.85       15.44     12.93 o 
  -7   7   9     2627.70     2506.36     55.84 o 
  -5   7   9     4526.49     4492.40     72.46 o 
  -3   7   9       36.71       34.19      9.59 o 
  -1   7   9        4.08       14.56     14.64 o 
   1   7   9     1341.44     1404.35     66.58 o 
   3   7   9     2133.99     2271.80    136.43 o 
   5   7   9      383.50      390.80     47.90 o 
   7   7   9       40.43       18.87     23.26 o 
 -14   8   9       51.16       61.93     21.85 o 
 -12   8   9       26.95       18.38     17.79 o 
 -10   8   9      114.46      128.72     23.38 o 
  -8   8   9     2500.84     2603.34     98.64 o 
  -6   8   9     1347.51     1339.05     42.53 o 
  -4   8   9     1994.28     2002.37     50.27 o 
  -2   8   9      239.07      205.20     23.34 o 
   0   8   9      790.40      804.59     51.19 o 
   2   8   9     2386.26     2364.65     89.92 o 
   4   8   9     2101.22     2178.17     91.98 o 
   6   8   9      144.24      159.45     35.50 o 
 -13   9   9      192.05      261.40     66.28 o 
 -11   9   9       26.06       33.05     21.86 o 
  -9   9   9      570.58      666.01     40.20 o 
  -7   9   9      125.38      127.40     22.78 o 
  -5   9   9      475.80      471.63     33.46 o 
  -3   9   9     1760.83     1810.24     59.95 o 
  -1   9   9        0.76        9.68     16.74 o 
   1   9   9        7.81       -6.23     14.01 o 
   3   9   9       70.16       79.38     26.97 o 
   5   9   9       44.33       21.26     20.20 o 
 -12  10   9        1.11        0.58     18.07 o 
 -10  10   9      282.59      274.54     36.78 o 
  -8  10   9       96.75       80.13     22.13 o 
  -6  10   9      490.16      510.13     48.52 o 
  -4  10   9      174.39      168.48     30.99 o 
  -2  10   9     1818.74     1935.38     64.84 o 
   0  10   9      420.86      369.63     60.96 o 
   2  10   9      470.66      495.84     47.41 o 
   4  10   9      138.26      126.40     33.14 o 
  -9  11   9       17.61       23.82     17.50 o 
  -7  11   9      326.13      364.49     44.72 o 
  -5  11   9       58.86       76.32     27.02 o 
  -3  11   9      363.69      381.35     43.77 o 
  -1  11   9       15.21       -5.45     17.54 o 
   1  11   9      879.14      946.32     89.99 o 
   3  11   9       17.72       56.74     25.11 o 
  -8  12   9        1.55        8.75     22.91 o 
  -6  12   9       28.19       30.37     26.45 o 
  -4  12   9       77.08       84.24     28.93 o 
  -2  12   9      590.07      668.62     81.28 o 
   0  12   9     1106.45     1214.00     73.86 o 
 -16   0  10      343.46      359.95     61.93 o 
 -14   0  10      991.97     1029.53     84.18 o 
 -12   0  10     2459.47     2319.35     77.41 o 
 -10   0  10     1901.69     1753.30     63.86 o 
  -8   0  10     1081.27      944.38     46.45 o 
  -6   0  10    10113.67     9913.12    142.24 o 
  -4   0  10     3850.11     3808.50    127.72 o 
  -2   0  10      335.59      309.63     42.57 o 
   0   0  10     1390.49     1347.88     79.34 o 
   2   0  10     5780.80     6183.00    171.27 o 
   4   0  10       16.73        0.00     20.32 o 
   6   0  10      827.11      819.56     54.19 o 
   8   0  10       14.93        9.68     22.25 o 
 -17   1  10      162.16      166.05     48.86 o 
 -15   1  10       56.02       53.77     23.54 o 
 -13   1  10       51.54       68.89     17.29 o 
 -11   1  10      661.20      620.97     29.07 o 
  -9   1  10      984.55      882.96     40.16 o 
  -7   1  10      904.18      865.74     43.06 o 
  -5   1  10     1927.07     1828.28     51.37 o 
  -3   1  10        7.10        8.55     12.53 o 
  -1   1  10       19.82       22.11     13.63 o 
   1   1  10      313.09      272.79     30.01 o 
   3   1  10     2712.92     2641.01     82.03 o 
   5   1  10      518.42      500.68     35.43 o 
   7   1  10      276.51      301.89     31.86 o 
   9   1  10       46.22       61.26     19.53 o 
 -16   2  10       49.92       62.89     27.37 o 
 -14   2  10      654.28      655.12     52.73 o 
 -12   2  10     2709.32     2625.87     70.13 o 
 -10   2  10     3968.47     3828.49     66.27 o 
  -8   2  10     1569.52     1423.15     47.43 o 
  -6   2  10      764.28      566.96     33.87 o 
  -4   2  10     5471.32     5185.27    228.84 o 
  -2   2  10     5144.89     5019.77    196.42 o 
   0   2  10     3868.56     3758.00     97.24 o 
   2   2  10       16.61       32.48     16.04 o 
   4   2  10       22.77       32.82     15.38 o 
   6   2  10       30.83       52.76     23.23 o 
   8   2  10      684.84      656.45     43.82 o 
 -15   3  10      491.13      555.65     50.80 o 
 -13   3  10      248.87      250.38     27.74 o 
 -11   3  10        2.59       13.04     12.52 o 
  -9   3  10      421.71      397.52     60.96 o 
  -7   3  10     3357.56     3211.80     69.63 o 
  -5   3  10     2053.74     2053.85     55.06 o 
  -3   3  10     2045.63     1870.38     64.44 o 
  -1   3  10       84.61       95.01     20.91 o 
   1   3  10        4.56       10.34     14.01 o 
   3   3  10     2468.66     2676.61     70.18 o 
   5   3  10     1202.74     1090.35     63.29 o 
   7   3  10       33.39       59.67     24.97 o 
 -16   4  10       57.42       81.88     27.70 o 
 -14   4  10       99.58       83.48     28.24 o 
 -12   4  10      771.25      783.74     41.53 o 
 -10   4  10     2643.06     2602.08     68.18 o 
  -8   4  10     2513.93     2389.26     62.99 o 
  -6   4  10        5.99       16.68      8.53 o 
  -4   4  10     1994.80     1902.86     53.76 o 
  -2   4  10     7653.15     8371.73    181.91 o 
   0   4  10      503.52      487.97     35.26 o 
   2   4  10      667.58      622.11     35.32 o 
   4   4  10       59.01       67.51     23.94 o 
   6   4  10        1.42       -9.97     15.69 o 
   8   4  10      150.39      190.26     29.53 o 
 -15   5  10      323.90      318.77     44.46 o 
 -13   5  10      566.57      538.59     49.26 o 
 -11   5  10     1448.65     1425.20     53.86 o 
  -9   5  10       12.09       26.28     13.37 o 
  -7   5  10     1389.65     1387.46     40.10 o 
  -5   5  10     1700.62     1643.07     42.94 o 
  -3   5  10     3122.05     2973.43    181.31 o 
  -1   5  10      944.72      925.38     47.42 o 
   1   5  10     1014.75      997.15     56.44 o 
   3   5  10        4.89        2.11     14.64 o 
   5   5  10      614.76      586.36     50.97 o 
   7   5  10     1035.17     1002.34     69.09 o 
 -14   6  10      108.27      149.04     31.96 o 
 -12   6  10       37.85       71.50     25.16 o 
 -10   6  10       65.37       77.34     18.62 o 
  -8   6  10     1150.61     1089.81     45.94 o 
  -6   6  10     3740.59     3785.98     67.74 o 
  -4   6  10        5.75       13.45     10.45 o 
  -2   6  10      184.77      155.92     24.18 o 
   0   6  10     1104.40     1049.49     57.36 o 
   2   6  10      446.76      477.91     44.46 o 
   4   6  10      159.39      149.17     32.07 o 
   6   6  10        0.29       -8.53     18.36 o 
 -13   7  10      394.95      422.38     47.52 o 
 -11   7  10       20.71       16.40     20.18 o 
  -9   7  10      980.50     1001.37     45.63 o 
  -7   7  10     1422.26     1393.54     43.84 o 
  -5   7  10     6789.47     7016.48    104.75 o 
  -3   7  10       92.36       96.76     15.45 o 
  -1   7  10       30.50       31.88     18.32 o 
   1   7  10      437.57      361.63     40.98 o 
   3   7  10     1115.92     1116.59     66.27 o 
   5   7  10      840.00      792.10     61.21 o 
 -14   8  10      145.12      162.25     31.55 o 
 -12   8  10        0.46        0.32     14.60 o 
 -10   8  10      373.64      390.08     44.33 o 
  -8   8  10       40.38       51.63     17.76 o 
  -6   8  10      669.14      600.69     31.13 o 
  -4   8  10       44.34       37.74     15.97 o 
  -2   8  10     2529.38     2609.39     89.60 o 
   0   8  10       75.41       28.88     25.64 o 
   2   8  10        0.72       -8.64     13.23 o 
   4   8  10       11.70       16.87     19.49 o 
   6   8  10      403.72      434.60     52.18 o 
 -13   9  10       48.43       77.04     24.22 o 
 -11   9  10       39.35       64.10     25.76 o 
  -9   9  10      270.02      303.39     31.67 o 
  -7   9  10     1727.33     1709.31     59.62 o 
  -5   9  10     1729.86     1655.27     78.07 o 
  -3   9  10      790.57      807.05     43.31 o 
  -1   9  10       33.44       -0.97     21.29 o 
   1   9  10      107.84      125.74     28.03 o 
   3   9  10      870.75      811.70     60.16 o 
   5   9  10      303.93      382.28     49.25 o 
 -10  10  10       19.69       24.19     22.04 o 
  -8  10  10      180.22      194.42     27.43 o 
  -6  10  10      387.48      450.13     46.83 o 
  -4  10  10        5.16       20.24     15.78 o 
  -2  10  10       84.73       92.05     22.59 o 
   0  10  10      147.96      170.30     47.41 o 
   2  10  10      530.63      599.36     53.84 o 
  -9  11  10       70.89       79.83     31.47 o 
  -7  11  10       10.81       -0.65     20.39 o 
  -5  11  10       37.45       41.47     24.11 o 
  -3  11  10      865.80      951.50    112.73 o 
  -1  11  10      657.16      625.58    135.95 o 
   1  11  10        0.48       20.32     30.00 o 
  -6  12  10       21.00       18.38     24.63 o 
  -4  12  10      247.08      275.80     43.77 o 
  -2  12  10      108.25      143.21     53.22 o 
 -17   1  11       23.70       35.70     27.02 o 
 -15   1  11       14.58       10.89     23.71 o 
 -13   1  11      237.59      215.06     26.13 o 
 -11   1  11      165.26      168.96     19.49 o 
  -9   1  11      201.26      172.57     18.44 o 
  -7   1  11      857.94      808.28     37.23 o 
  -5   1  11      259.67      318.45     32.16 o 
  -3   1  11      430.06      340.27     42.57 o 
  -1   1  11      245.63      244.19     29.33 o 
   1   1  11       59.93       48.23     19.70 o 
   3   1  11       79.29       88.52     23.23 o 
   5   1  11      306.17      308.89     32.20 o 
   7   1  11       66.78       71.22     21.81 o 
 -16   2  11      297.02      370.17     45.50 o 
 -14   2  11      157.19      173.68     25.76 o 
 -12   2  11     1853.31     1760.65     60.13 o 
 -10   2  11      339.24      333.77     23.54 o 
  -8   2  11     1693.76     1655.34     52.98 o 
  -6   2  11     1784.10     1788.38     54.15 o 
  -4   2  11       91.65       92.82     22.25 o 
  -2   2  11      180.12      161.25     25.57 o 
   0   2  11      749.53      701.40     44.41 o 
   2   2  11     3318.79     3423.04     95.91 o 
   4   2  11     2447.41     2535.07     73.21 o 
   6   2  11        0.86        0.14     15.38 o 
 -15   3  11       57.38       87.88     23.09 o 
 -13   3  11        7.56       14.68     13.04 o 
 -11   3  11      227.65      193.13     24.70 o 
  -9   3  11      411.50      383.69     30.78 o 
  -7   3  11     3774.49     3447.70     75.39 o 
  -5   3  11     1566.48     1347.06     47.61 o 
  -3   3  11      212.91      239.97     43.54 o 
  -1   3  11     2002.25     2067.14     72.18 o 
   1   3  11      679.38      604.59     42.96 o 
   3   3  11      286.52      329.93     40.02 o 
   5   3  11      546.19      599.72     53.00 o 
   7   3  11      542.21      633.05     59.18 o 
 -16   4  11      310.96      318.22     44.41 o 
 -14   4  11        2.47       -2.11     13.44 o 
 -12   4  11      303.65      308.16     30.59 o 
 -10   4  11      473.84      464.60     34.01 o 
  -8   4  11     3664.77     3676.44    100.23 o 
  -6   4  11       67.13      106.50     19.16 o 
  -4   4  11      210.24      185.57     22.06 o 
  -2   4  11      112.54      120.98     23.94 o 
   0   4  11     2011.22     1964.80     98.70 o 
   2   4  11     1476.84     1484.26     72.52 o 
   4   4  11      137.95      163.29     33.18 o 
   6   4  11       22.18       18.61     22.99 o 
 -15   5  11        7.41        4.15     19.70 o 
 -13   5  11      364.45      395.20     44.72 o 
 -11   5  11      260.49      265.96     28.78 o 
  -9   5  11        0.32        5.59     12.13 o 
  -7   5  11      537.09      454.47     31.55 o 
  -5   5  11     1895.87     1822.86     47.11 o 
  -3   5  11        0.28        6.66     14.01 o 
  -1   5  11     1274.09     1089.33     53.67 o 
   1   5  11      298.09      265.33     35.92 o 
   3   5  11      287.49      310.29     40.98 o 
   5   5  11       18.56       21.34     23.14 o 
 -14   6  11       32.03       61.60     24.63 o 
 -12   6  11      437.18      434.46     66.76 o 
 -10   6  11      997.14      932.61     46.32 o 
  -8   6  11     1272.85     1266.28     52.99 o 
  -6   6  11     1843.38     1959.72     57.96 o 
  -4   6  11       27.85       17.72     12.51 o 
  -2   6  11      196.67      247.71     48.38 o 
   0   6  11     2580.25     2827.53     96.41 o 
   2   6  11      429.82      358.36     55.64 o 
   4   6  11       56.31       26.29     23.54 o 
   6   6  11      244.99      247.44     55.64 o 
 -13   7  11      179.91      228.58     38.32 o 
 -11   7  11     1167.19     1262.39     69.06 o 
  -9   7  11     1022.14     1013.20     47.24 o 
  -7   7  11      100.09       86.73     19.75 o 
  -5   7  11       51.83       57.31     14.90 o 
  -3   7  11     3800.88     3948.43     88.72 o 
  -1   7  11     4617.60     4628.40    174.65 o 
   1   7  11      449.83      402.09     44.72 o 
   3   7  11       14.49        8.71     18.58 o 
   5   7  11       80.58       86.69     31.96 o 
 -12   8  11       10.84       11.76     17.63 o 
 -10   8  11      114.48      117.66     29.47 o 
  -8   8  11      492.90      494.09     36.15 o 
  -6   8  11     2502.43     2745.67     63.65 o 
  -4   8  11       60.37       79.76     19.44 o 
  -2   8  11       25.57       41.61     29.03 o 
   0   8  11        6.21       17.83     17.20 o 
   2   8  11      705.28      764.59     58.11 o 
   4   8  11     1024.93     1059.61     71.16 o 
 -11   9  11      325.53      359.28     44.78 o 
  -9   9  11      683.24      708.35     53.59 o 
  -7   9  11      737.45      793.97     43.60 o 
  -5   9  11      721.30      821.37     45.01 o 
  -3   9  11     3777.85     3888.37     93.45 o 
  -1   9  11      518.76      591.21     76.44 o 
   1   9  11      741.92      738.98     56.68 o 
   3   9  11      479.34      488.27     65.31 o 
 -10  10  11        9.12       18.84     20.20 o 
  -8  10  11      133.16      139.68     33.86 o 
  -6  10  11      105.01       84.90     27.65 o 
  -4  10  11      284.40      302.64     33.66 o 
  -2  10  11       38.02       50.21     25.89 o 
   0  10  11        4.28       22.25     30.00 o 
   2  10  11       65.64       69.66     28.34 o 
  -7  11  11      606.50      719.34     57.96 o 
  -5  11  11     2058.33     2298.81     96.77 o 
  -3  11  11      814.92      881.46     51.21 o 
  -1  11  11      920.04     1044.90     69.83 o 
 -16   0  12      444.82      528.31     76.44 o 
 -14   0  12     3374.58     3411.78    154.82 o 
 -12   0  12     2147.16     2201.30     80.31 o 
 -10   0  12      884.03      735.38     46.45 o 
  -8   0  12     1658.18     1910.05     70.64 o 
  -6   0  12     9354.89    10223.73    229.32 o 
  -4   0  12    11735.90    11863.82    244.80 o 
  -2   0  12     1246.03     1229.83     82.25 o 
   0   0  12      666.26      552.50     59.99 o 
   2   0  12     1432.69     1512.37     98.70 o 
   4   0  12     7748.15     8646.53    237.06 o 
   6   0  12     2465.40     2856.37    105.47 o 
 -15   1  12      564.73      482.54     49.89 o 
 -13   1  12      243.02      207.49     26.48 o 
 -11   1  12       64.04       62.94     14.70 o 
  -9   1  12        1.49       -6.67      9.49 o 
  -7   1  12      487.58      468.30     30.97 o 
  -5   1  12      668.81      632.39     45.10 o 
  -3   1  12       79.06       56.90     20.86 o 
  -1   1  12      696.02      645.79     44.78 o 
   1   1  12        0.22        9.78     15.11 o 
   3   1  12      629.66      641.85     47.89 o 
   5   1  12      340.25      380.02     36.52 o 
 -16   2  12      345.87      357.04     46.86 o 
 -14   2  12     1730.20     1772.56     65.30 o 
 -12   2  12     1926.24     2056.44    125.30 o 
 -10   2  12     1114.73     1119.15     47.58 o 
  -8   2  12      209.00      215.30     24.33 o 
  -6   2  12     1805.97     1843.69     70.38 o 
  -4   2  12     3556.47     3291.21     91.29 o 
  -2   2  12     5935.49     6018.69    126.61 o 
   0   2  12     1321.00     1317.08     62.08 o 
   2   2  12     1782.55     1859.84     75.55 o 
   4   2  12     1700.72     2016.61    104.50 o 
   6   2  12     2308.42     2695.44    106.38 o 
 -15   3  12      238.69      228.19     31.45 o 
 -13   3  12       10.39       23.77     15.38 o 
 -11   3  12      382.84      357.13     31.86 o 
  -9   3  12      950.69      913.63     43.49 o 
  -7   3  12      233.82      238.13     25.96 o 
  -5   3  12     1036.72     1046.76     54.92 o 
  -3   3  12      369.35      347.58     36.19 o 
  -1   3  12       65.67       50.92     20.69 o 
   1   3  12      945.64      811.06     50.80 o 
   3   3  12      738.34      701.57     91.92 o 
   5   3  12      435.27      490.72     53.00 o 
 -14   4  12      153.35      146.21     26.08 o 
 -12   4  12      789.53      883.63     46.53 o 
 -10   4  12     4261.85     4357.54     93.97 o 
  -8   4  12      163.74      173.31     23.85 o 
  -6   4  12       55.02       30.70     14.17 o 
  -4   4  12      805.71      789.47     48.56 o 
  -2   4  12     3268.18     3167.13     92.44 o 
   0   4  12     2143.73     2186.90     80.03 o 
   2   4  12      879.11      874.50     82.73 o 
   4   4  12      282.71      318.03     44.13 o 
   6   4  12     1127.66     1272.72     78.92 o 
 -15   5  12       94.32       74.14     25.32 o 
 -13   5  12      593.69      615.05     41.17 o 
 -11   5  12     1046.35     1021.14     48.81 o 
  -9   5  12     2085.41     2156.40     67.72 o 
  -7   5  12      232.10      241.00     28.75 o 
  -5   5  12        4.39       -1.51     11.32 o 
  -3   5  12      341.74      414.14     59.02 o 
  -1   5  12     5213.16     5208.18    119.54 o 
   1   5  12     2713.14     2620.30     98.52 o 
   3   5  12      155.13      172.00     36.19 o 
   5   5  12       24.19       26.57     25.20 o 
 -14   6  12       20.85       38.70     30.96 o 
 -12   6  12       32.61       51.97     23.23 o 
 -10   6  12       13.19       14.29     15.41 o 
  -8   6  12      716.14      720.46     40.44 o 
  -6   6  12      531.58      518.96     34.94 o 
  -4   6  12      768.65      768.65     40.85 o 
  -2   6  12      179.82      121.92     39.67 o 
   0   6  12      505.71      461.70     56.12 o 
   2   6  12      483.39      477.37     50.89 o 
   4   6  12     1163.69     1183.91     75.55 o 
 -13   7  12       95.88      130.35     31.77 o 
 -11   7  12      497.61      462.21     48.45 o 
  -9   7  12      344.75      320.51     31.73 o 
  -7   7  12     1974.44     1950.29     64.52 o 
  -5   7  12       93.45       92.40     17.72 o 
  -3   7  12      499.35      527.69     46.09 o 
  -1   7  12     1023.99     1068.68     63.53 o 
   1   7  12      868.59      881.04     61.92 o 
   3   7  12      955.37      914.31     65.34 o 
 -12   8  12        0.62       10.47     16.50 o 
 -10   8  12       44.46       35.89     22.23 o 
  -8   8  12        9.30        0.21     14.52 o 
  -6   8  12      402.64      436.72     35.32 o 
  -4   8  12      261.20      213.32     27.95 o 
  -2   8  12        3.63        2.90     26.13 o 
   0   8  12       33.11       38.02     21.86 o 
   2   8  12      492.89      549.26     55.07 o 
 -11   9  12       36.40       74.02     28.05 o 
  -9   9  12      171.38      186.76     35.11 o 
  -7   9  12      176.31      217.71     53.22 o 
  -5   9  12      645.69      688.11     43.52 o 
  -3   9  12      487.36      530.75     50.94 o 
  -1   9  12       10.08      -18.38     22.25 o 
   1   9  12      160.10      188.73     67.73 o 
  -8  10  12       28.40       15.48     35.80 o 
  -6  10  12      641.61      718.62     57.46 o 
  -4  10  12      698.37      695.00     45.76 o 
  -2  10  12       31.86       72.38     27.90 o 
   0  10  12      125.54      174.17     50.32 o 
 -15   1  13     1551.75     1549.72     80.74 o 
 -13   1  13     1267.90     1336.40     56.02 o 
 -11   1  13       34.45       27.35     12.95 o 
  -9   1  13      264.22      267.23     28.07 o 
  -7   1  13     2371.57     2096.92     77.92 o 
  -5   1  13     5415.63     5063.47    117.66 o 
  -3   1  13     1249.11     1285.19     62.22 o 
  -1   1  13      199.83      230.46     33.44 o 
   1   1  13      908.85      972.84     57.67 o 
   3   1  13     2326.99     2604.96     95.07 o 
   5   1  13      847.56      948.02     65.64 o 
 -14   2  13        9.12        9.01     15.93 o 
 -12   2  13      372.42      334.42     37.74 o 
 -10   2  13       13.44        8.02     13.93 o 
  -8   2  13      110.58       90.95     23.95 o 
  -6   2  13      854.03      801.99    101.11 o 
  -4   2  13     1028.84      923.00     54.68 o 
  -2   2  13      132.14       95.65     24.63 o 
   0   2  13        0.69       13.42     17.66 o 
   2   2  13      117.39      114.11     28.24 o 
   4   2  13      659.59      682.11     62.41 o 
 -15   3  13      245.97      257.01     32.58 o 
 -13   3  13        2.40       14.25     15.39 o 
 -11   3  13     1558.88     1550.12     86.12 o 
  -9   3  13     1159.99     1039.00     47.83 o 
  -7   3  13     1230.56     1177.69     67.31 o 
  -5   3  13       41.65       36.09     21.29 o 
  -3   3  13     1596.88     1429.52     65.81 o 
  -1   3  13     1912.39     1824.95     74.24 o 
   1   3  13     2036.89     2081.42    171.75 o 
   3   3  13      133.86      119.81     33.82 o 
   5   3  13      111.90      122.58     32.93 o 
 -14   4  13       78.00       76.56     21.60 o 
 -12   4  13      484.23      541.18     39.92 o 
 -10   4  13     1767.09     1597.44     72.75 o 
  -8   4  13      272.45      260.14     28.85 o 
  -6   4  13       28.08       48.73     16.62 o 
  -4   4  13        8.74        4.29     15.69 o 
  -2   4  13     1546.34     1579.05     69.24 o 
   0   4  13     2639.71     2808.74    136.43 o 
   2   4  13      389.30      448.34     50.20 o 
   4   4  13       20.73       15.76     23.68 o 
 -13   5  13        3.17       23.65     15.11 o 
 -11   5  13       65.06       56.31     19.64 o 
  -9   5  13      571.24      552.84     37.56 o 
  -7   5  13      379.22      360.31     31.91 o 
  -5   5  13      491.69      499.35     42.40 o 
  -3   5  13       28.80       28.10     18.36 o 
  -1   5  13      772.57      681.19     75.47 o 
   1   5  13      121.53      155.47     35.11 o 
   3   5  13      232.59      262.74     44.03 o 
 -14   6  13       44.32       62.20     21.35 o 
 -12   6  13      290.07      288.27     32.79 o 
 -10   6  13      921.84      823.81     45.72 o 
  -8   6  13     1262.93     1172.11     52.86 o 
  -6   6  13       36.81       38.39     16.62 o 
  -4   6  13       12.02       22.96     17.75 o 
  -2   6  13     1177.66     1241.44     98.70 o 
   0   6  13     1984.55     2048.48     90.31 o 
   2   6  13      769.23      761.75     62.60 o 
 -13   7  13      137.50      160.26     32.16 o 
 -11   7  13       60.64       82.63     25.60 o 
  -9   7  13      139.81      172.06     27.30 o 
  -7   7  13       56.02       62.91     19.49 o 
  -5   7  13      171.72      182.53     26.17 o 
  -3   7  13        5.07        4.35     17.79 o 
  -1   7  13       17.21       26.96     20.49 o 
   1   7  13        0.20      -25.45     19.35 o 
 -10   8  13       58.08       53.91     23.43 o 
  -8   8  13      618.40      599.10     41.48 o 
  -6   8  13      668.45      684.94     53.00 o 
  -4   8  13     1069.89     1155.73     73.54 o 
  -2   8  13       92.80       94.83     38.70 o 
   0   8  13       98.08       84.69     29.07 o 
  -9   9  13        8.53      -11.05     17.36 o 
  -7   9  13      326.67      363.95     45.40 o 
  -5   9  13      898.61     1035.01     67.27 o 
  -3   9  13       22.45        7.42     20.20 o 
  -1   9  13       32.83       65.80     34.83 o 
  -6  10  13      177.74      159.65     54.19 o 
  -4  10  13      297.01      318.61     37.02 o 
 -14   0  14       45.01       26.13     33.87 o 
 -12   0  14      232.67      228.35     34.83 o 
 -10   0  14       48.12       63.86     33.87 o 
  -8   0  14       25.42       20.32     27.09 o 
  -6   0  14     2044.16     1625.58    101.60 o 
  -4   0  14      440.13      470.26     62.89 o 
  -2   0  14       38.99       39.67     27.09 o 
   0   0  14      197.77      202.23     47.41 o 
   2   0  14       16.39       18.38     30.00 o 
   4   0  14      262.07      273.83     59.02 o 
 -15   1  14        0.84      -13.06     19.16 o 
 -13   1  14      100.00       93.14     23.71 o 
 -11   1  14       23.74        5.67     13.93 o 
  -9   1  14       12.37       14.42     16.75 o 
  -7   1  14       10.03        4.84     17.11 o 
  -5   1  14      336.84      326.26     38.62 o 
  -3   1  14      392.53      331.70     38.84 o 
  -1   1  14       77.07       79.60     24.97 o 
   1   1  14       46.78       45.20     24.80 o 
   3   1  14      144.91      168.74     36.19 o 
 -14   2  14      304.06      353.47     44.99 o 
 -12   2  14       26.90       16.12     16.94 o 
 -10   2  14        1.90        0.08     12.26 o 
  -8   2  14       59.99       56.63     22.85 o 
  -6   2  14       12.87       15.82     17.36 o 
  -4   2  14       22.37       24.61     19.49 o 
  -2   2  14       37.71       61.42     23.01 o 
   0   2  14      211.13      218.94     35.50 o 
   2   2  14        4.03        3.72     22.23 o 
 -13   3  14      270.83      250.25     31.81 o 
 -11   3  14      306.09      345.97     34.33 o 
  -9   3  14       73.67       72.32     20.05 o 
  -7   3  14        6.73       12.16     18.04 o 
  -5   3  14      183.67      188.14     31.77 o 
  -3   3  14     1031.96      880.52     56.09 o 
  -1   3  14      345.54      290.45     37.93 o 
   1   3  14       38.72       65.80     41.61 o 
   3   3  14      247.36      231.31     42.35 o 
 -14   4  14      489.10      541.79     43.11 o 
 -12   4  14      167.40      181.92     27.56 o 
 -10   4  14        2.70       -3.07     14.50 o 
  -8   4  14        1.35       -0.15     13.45 o 
  -6   4  14      680.17      652.40     48.56 o 
  -4   4  14      107.26      112.28     26.97 o 
  -2   4  14      159.20      174.53     30.77 o 
   0   4  14      105.44      123.85     47.41 o 
   2   4  14       13.62        3.09     23.23 o 
 -13   5  14      230.65      233.99     30.89 o 
 -11   5  14     1160.67     1123.69     54.18 o 
  -9   5  14      625.98      599.00     58.85 o 
  -7   5  14       37.46       46.18     17.88 o 
  -5   5  14        4.06       -2.60     16.38 o 
  -3   5  14      696.66      657.15     48.74 o 
  -1   5  14     2081.77     2171.31    133.53 o 
   1   5  14      695.78      739.47     61.92 o 
 -12   6  14      358.77      408.38     38.33 o 
 -10   6  14      613.21      675.84     43.67 o 
  -8   6  14      539.87      555.55     39.99 o 
  -6   6  14        4.47        0.08     14.44 o 
  -4   6  14        4.58       19.94     19.70 o 
  -2   6  14       72.95       63.86     35.80 o 
   0   6  14     1019.57     1012.86     67.73 o 
 -11   7  14      129.94      150.56     26.05 o 
  -9   7  14       77.20       69.43     21.30 o 
  -7   7  14      165.13      172.39     27.08 o 
  -5   7  14      807.92      784.73     79.34 o 
  -3   7  14      677.86      758.60     83.21 o 
  -1   7  14      362.99      409.40     48.83 o 
 -10   8  14      573.00      657.35     56.59 o 
  -8   8  14      545.88      649.21     44.70 o 
  -6   8  14      460.00      482.53     50.69 o 
  -4   8  14       92.77      147.08     49.35 o 
  -2   8  14      453.73      463.48     72.57 o 
  -7   9  14       28.18       21.56     23.92 o 
  -5   9  14      822.42      897.94     90.95 o 
 -13   1  15      389.36      390.51     37.59 o 
 -11   1  15      389.20      390.80     38.22 o 
  -9   1  15      760.10      779.89     78.38 o 
  -7   1  15     3758.56     3649.30    110.48 o 
  -5   1  15     2834.28     3035.41    101.92 o 
  -3   1  15     1230.70     1306.19     69.32 o 
  -1   1  15      387.97      391.74     59.51 o 
   1   1  15      293.83      297.32     42.66 o 
 -14   2  15      373.70      367.77     38.27 o 
 -12   2  15       21.96       30.03     17.20 o 
 -10   2  15        1.68        7.59     17.63 o 
  -8   2  15        0.91      -10.54     16.75 o 
  -6   2  15      715.96      719.69     53.00 o 
  -4   2  15     1519.38     1377.35     71.38 o 
  -2   2  15        5.31       -1.97     19.01 o 
   0   2  15      117.84      127.82     32.49 o 
   2   2  15       47.03       69.67     41.61 o 
 -13   3  15      184.17      188.59     29.48 o 
 -11   3  15      942.81      905.31     48.57 o 
  -9   3  15     3068.93     3152.33    149.50 o 
  -7   3  15      802.25      916.96     59.86 o 
  -5   3  15      176.06      174.64     33.86 o 
  -3   3  15      169.12      201.75     35.50 o 
  -1   3  15     1362.27     1513.34    116.11 o 
   1   3  15     1497.36     1614.93    121.92 o 
 -12   4  15      234.72      264.81     32.11 o 
 -10   4  15      418.26      466.41     38.88 o 
  -8   4  15      386.04      419.92     45.40 o 
  -6   4  15      358.38      336.95     41.74 o 
  -4   4  15      286.48      269.03     38.30 o 
  -2   4  15      272.25      240.40     37.75 o 
   0   4  15      556.26      513.80     78.38 o 
 -11   5  15      448.24      397.00     37.99 o 
  -9   5  15      494.76      486.18     45.49 o 
  -7   5  15      346.48      359.05     43.10 o 
  -5   5  15      367.23      346.93     41.29 o 
  -3   5  15      302.74      256.66     46.93 o 
  -1   5  15      130.64      124.82     46.45 o 
 -10   6  15      250.46      306.08     33.70 o 
  -8   6  15      818.09      865.29     48.95 o 
  -6   6  15      438.12      491.81     48.91 o 
  -4   6  15      191.50      254.48     56.12 o 
  -2   6  15      540.30      516.70     75.47 o 
  -9   7  15       42.73       42.17     19.15 o 
  -7   7  15       51.76       60.92     21.07 o 
  -5   7  15      636.24      708.29     80.31 o 
  -3   7  15      306.98      372.53     68.70 o 
 -12   0  16     1300.90     1383.68    112.24 o 
 -10   0  16      360.77      397.69     67.73 o 
  -8   0  16      265.94      190.62     51.28 o 
  -6   0  16      383.46      410.26     65.80 o 
  -4   0  16     2132.92     2162.60    127.72 o 
  -2   0  16      873.57      776.02     82.25 o 
   0   0  16       21.34       18.38     35.80 o 
 -13   1  16      110.96      138.20     33.87 o 
 -11   1  16       11.34        6.74     19.70 o 
  -9   1  16      107.84      111.29     30.44 o 
  -7   1  16       11.36       14.27     23.92 o 
  -5   1  16      535.47      452.47     57.57 o 
  -3   1  16      153.59      184.78     36.93 o 
  -1   1  16        4.50       11.41     21.61 o 
 -12   2  16      814.30      914.98     53.22 o 
 -10   2  16     1463.68     1573.56     78.97 o 
  -8   2  16      793.84      833.35     58.79 o 
  -6   2  16      154.56      154.63     42.09 o 
  -4   2  16      224.42      211.91     37.17 o 
  -2   2  16      535.29      574.84     79.34 o 
   0   2  16      498.00      529.70     78.38 o 
 -11   3  16      314.80      354.91     36.28 o 
  -9   3  16        0.95       13.26     18.32 o 
  -7   3  16      110.33      110.41     31.13 o 
  -5   3  16      492.12      419.66     46.53 o 
  -3   3  16      212.07      217.78     38.65 o 
  -1   3  16      268.49      266.65     41.47 o 
 -10   4  16     1141.70     1195.29     57.88 o 
  -8   4  16      728.28      832.80     59.18 o 
  -6   4  16      183.56      177.20     34.89 o 
  -4   4  16       40.76       37.53     21.85 o 
  -2   4  16      105.46      111.27     47.41 o 
  -9   5  16      780.40      907.50     50.59 o 
  -7   5  16      186.61      206.34     36.93 o 
  -5   5  16        1.41       26.92     22.30 o 
  -3   5  16       57.92       64.83     33.87 o 
  -8   6  16        2.63       19.27     19.49 o 
  -6   6  16      237.64      247.61     39.23 o 
 -11   1  17        4.45        7.26     20.80 o 
  -9   1  17      139.77      143.27     33.74 o 
  -7   1  17      142.07      108.14     31.68 o 
  -5   1  17      168.49      145.95     34.51 o 
  -3   1  17       83.03       68.86     31.93 o 
 -10   2  17      119.48      104.20     27.90 o 
  -8   2  17        3.36        5.60     18.78 o 
  -6   2  17      127.62      113.21     32.84 o 
  -4   2  17      232.90      222.97     39.67 o 
  -9   3  17        1.22       11.91     18.81 o 
  -7   3  17        4.03       18.60     21.16 o 
  -5   3  17      262.19      237.76     40.90 o 
  -8   4  17      205.36      238.03     40.64 o 
  -6   4  17      108.52      104.27     32.49 o 
                                                 
